# Supplementary material for: Semen adaptation to microbes in an insect
Source: Evol Lett. 2024 May 20;8(5):638–46. doi: 10.1093/evlett/qrae021 (PMC11424074; doi:10.1093/evlett/qrae021)
Supplement: qrae021_suppl_Supplementary_Material [file qrae021_suppl_supplementary_material.zip]

Archive with 4 entries (4 files):
- Otti et al 2024 R script.R
- Otti et al. 2024 Data S1 - semen microbe adaptation.csv
- Otti et al. 2024 Data S1 - subset egg laying rate microbe.csv
- Otti.etal - semen adaptation to microbes - supplemental information.docx
