# Supplementary material for: Semen adaptation to microbes in an insect
Source: Evol Lett. 2024 May 20;8(5):638–46. doi: 10.1093/evlett/qrae021 (PMC11424074; doi:10.1093/evlett/qrae021)
Supplement: qrae021_suppl_Supplementary_Material [file qrae021_suppl_supplementary_material.zip › Otti et al 2024 R script.R]

#Otti et al. 2024 R script ----------------------------------------

# Fertility and fecundity analysis ----------------------------------------
rm(list=ls())

#load libraries
library(MuMIn)
library(multcomp)
library(tidyverse)
library(lme4)
library(lmerTest)
library(DHARMa)

######model selection of different treatment combinations
##########model selection with 11 models
msel<-read.csv("Otti et al. 2024 Data S1 - semen microbe adaptation.csv",
               header=T)
str(msel)

#fertility analysis
m1<-glm(total.fertile.eggs~model1,data=msel)
m2<-glm(total.fertile.eggs~model2,data=msel)
m3<-glm(total.fertile.eggs~model3,data=msel)
m4<-glm(total.fertile.eggs~model4,data=msel)
m5<-glm(total.fertile.eggs~model5,data=msel)
m6<-glm(total.fertile.eggs~model6,data=msel)
m7<-glm(total.fertile.eggs~model7,data=msel)
m8<-glm(total.fertile.eggs~model8,data=msel)
m9<-glm(total.fertile.eggs~model9,data=msel)
m10<-glm(total.fertile.eggs~model10,data=msel)
m11<-glm(total.fertile.eggs~model11,data=msel)

#ranked with AICc by default
fertility.msAICc<-model.sel(m1,m2,m3,m4,m5,m6,m7,m8,m9,m10,m11)
fertility.msAICc

#F stats model10
sim.resid.m10<-simulateResiduals(m10)
plot(sim.resid.m10)
anova(m10,test="F")

#F stats model1
sim.resid.m1<-simulateResiduals(m1)
plot(sim.resid.m1)
anova(m1,test="F")
#variation explained by all factor levels
r2.m1<-1 - (454062/491169)
r2.m1


#fecundity analysis
m1<-glm(total.eggs~model1,data=msel)
m2<-glm(total.eggs~model2,data=msel)
m3<-glm(total.eggs~model3,data=msel)
m4<-glm(total.eggs~model4,data=msel)
m5<-glm(total.eggs~model5,data=msel)
m6<-glm(total.eggs~model6,data=msel)
m7<-glm(total.eggs~model7,data=msel)
m8<-glm(total.eggs~model8,data=msel)
m9<-glm(total.eggs~model9,data=msel)
m10<-glm(total.eggs~model10,data=msel)
m11<-glm(total.eggs~model11,data=msel)

#ranked with AICc by default
fecundity.msAICc<-model.sel(m1,m2,m3,m4,m5,m6,m7,m8,m9,m10,m11)
fecundity.msAICc

#F stats model10
sim.resid.m10<-simulateResiduals(m10)
plot(sim.resid.m10)
anova(m10,test="F")

#F stats model1
sim.resid.m1<-simulateResiduals(m1)
plot(sim.resid.m1)
anova(m1,test="F")

#variation explained by all factor levels
r2.m1<-1 - (563879/604511)
r2.m1

# Survival analyses of the fertile period ---------------------------------

#load libraries
library(survival)

#reorder treatment levels
levels(msel$treatment.levels)<-c("Control","Mating foreign male", "Wounding", 
                                 "Indirect effect of female immune system activation",
                                 "Direct effect of female immune system activation",
                                 "Microbe effects indirect on A sperm",
                                 "Microbe effects direct on A sperm",
                                 "Microbe effects indirect on B sperm",
                                 "Microbe effects direct on B sperm")

S<-Surv(msel$time.to.infertile,msel$infertile)
m.infertile1<-coxph(S~treatment.levels,data=msel)
#diagnostic plots to verify, if we are allowed to use coxph
#diagnostic plot with log scales (in the log-log plot lines should be parallel)
c.zph<-cox.zph(m.infertile1)
c.zph#is fine
plot(c.zph,bty="n")#is fine
summary(m.infertile1)

mult.combo<-glht(m.infertile1,
                 linfct=mcp(treatment.levels=c("Control - `Mating foreign male` = 0",
                 "Control - Wounding = 0",
                 "Wounding - `Indirect effect of female immune system activation` = 0",
                 "Wounding - `Direct effect of female immune system activation` = 0",
                 "`Direct effect of female immune system activation` - `Microbe effects direct on A sperm` = 0",
                 "`Direct effect of female immune system activation` - `Microbe effects direct on B sperm` = 0",
                 "`Indirect effect of female immune system activation` - `Microbe effects indirect on A sperm` = 0",
                 "`Indirect effect of female immune system activation` - `Microbe effects indirect on B sperm` = 0",
                 "`Microbe effects indirect on A sperm` - `Microbe effects direct on A sperm` = 0",
                 "`Microbe effects indirect on B sperm` - `Microbe effects direct on B sperm` = 0",
                 "`Microbe effects direct on A sperm` - `Microbe effects direct on B sperm` = 0")))
summary(mult.combo,test=adjusted("BH"))


# Fertility and fecundity rate analysis -------------------------------------------------

microbe.treat.means<-read.csv("Otti et al. 2024 Data S1 - subset egg laying rate microbe.csv")

#for fertility
lme.fertile<-lmer(fertile ~ combo.treat+
          (1|female),data=microbe.treat.means)

plot(lme.fertile)
qqnorm(resid(lme.fertile))

summary(lme.fertile)
anova(lme.fertile,test="F",type=2)

mult.comp.fertile<-glht(lme.fertile)
summary(mult.comp.fertile,test=adjusted("BH"))


#for fecundity
lme.total<-lmer(total ~ combo.treat+
          (1|female),data=microbe.treat.means)

plot(lme.total)
qqnorm(resid(lme.total))

summary(lme.total)
anova(lme.total,test="F",type=2)

mult.comp.total<-glht(lme.total)
summary(mult.comp.total,test=adjusted("BH"))

# Material and Methods body size stats ----------------------------------------

#correlation of female and male body size with fecundity
cor.test(msel$total.eggs,msel$female.pronotum.size)
cor.test(msel$total.eggs,msel$male.pronotum.size)

# Combine levels to analyse steps of infections
msel <- msel %>%
  mutate(steps.infection = forcats::fct_collapse(treatment.levels,
                           "0" = c("Control","Mating foreign male"),
                           "2" = c("Direct effect of female immune system activation",
                                   "Indirect effect of female immune system activation"),
                           "3" = c("Microbe effects direct on A sperm",
                                   "Microbe effects indirect on A sperm",
                                   "Microbe effects direct on B sperm",
                                   "Microbe effects indirect on B sperm")))
msel <- msel %>%
  mutate(steps.infection = forcats::fct_recode(steps.infection,
                                               "1" = "Wounding"))

msel$steps<-ordered(msel$steps.infection, levels=c("0","1","2","3"))

#do females differ in size between sperm genotypes and treatment combinations?
f.size<-glm(female.pronotum.size~sperm+microbe.contact+steps,
            data=msel)

sim.f.size<-simulateResiduals(f.size)
plot(sim.f.size)
anova(f.size,test="F")#female size does not differ between 
#sperm genotypes and treatments

#do males differ in size between sperm genotypes and treatment combinations?
m.size<-glm(male.pronotum.size~sperm+microbe.contact+steps.infection,
            data=msel)
sim.m.size<-simulateResiduals(m.size)
plot(sim.m.size)
anova(m.size,test="F")#male genotypes differ in size, but not treatments
