# Supplementary material for: Semen adaptation to microbes in an insect
Source: Evol Lett. 2024 May 20;8(5):638–46. doi: 10.1093/evlett/qrae021 (PMC11424074; doi:10.1093/evlett/qrae021)
Supplement: qrae021_suppl_Supplementary_Material [file qrae021_suppl_supplementary_material.zip › Otti et al. 2024 Data S1 - semen microbe adaptation.csv]

female	treatment.levels	sperm	stab.time.after.mating	microbe.contact	stab.type	model1	model2	model3	model4	model5	model6	model7	model8	model9	model10	model11	female.pronotum.size	male.pronotum.size	total.fertile.eggs	total.infertile.eggs	total.eggs	survival	event	time.to.infertile	infertile	fertile.eggs.week1	fertile.eggs.week2	fertile.eggs.week3	fertile.eggs.week4	fertile.eggs.week5	fertile.eggs.week6	fertile.eggs.week7	fertile.eggs.week8	fertile.eggs.week9	fertile.eggs.week10	infertile.eggs.week1	infertile.eggs.week2	infertile.eggs.week3	infertile.eggs.week4	infertile.eggs.week5	infertile.eggs.week6	infertile.eggs.week7	infertile.eggs.week8	infertile.eggs.week9	infertile.eggs.week10	total.eggs.week1	total.eggs.week2	total.eggs.week3	total.eggs.week4
1	Control	A	NA	Indirect	NA	Control	dummy1	dummy2	dummy3	dummy4	dummy5	dummy6	dummy7	dummy8	dummy9	dummy10	1.595	1.406	189	22	211	95	0	57	1	31	24	22	23	22	15	19	19	12	2	0	0	0	1	0	0	0	3	5	13	31	24	22	24
2	Control	A	NA	Direct	NA	Control	dummy1	dummy2	dummy3	dummy4	dummy5	dummy6	dummy7	dummy8	dummy9	dummy10	1.6	1.334	198	6	204	95	0	57	1	27	17	19	27	20	19	16	17	17	19	0	0	0	0	0	0	1	5	0	0	27	17	19	27
3	Control	A	NA	Indirect	NA	Control	dummy1	dummy2	dummy3	dummy4	dummy5	dummy6	dummy7	dummy8	dummy9	dummy10	NA	1.432	123	23	146	95	0	57	1	24	14	18	19	14	14	13	7	0	0	2	3	1	1	0	0	0	9	7	0	26	17	19	20
4	Wounding	A	6h	Direct	clean	Wounding	Wounding	dummy2	dummy3	dummy4	dummy5	dummy6	dummy7	dummy8	dummy9	dummy10	1.535	NA	175	2	177	95	0	71	1	23	19	19	18	16	19	16	16	15	14	0	0	0	0	0	0	0	0	0	2	23	19	19	18
5	Wounding	A	6h	Direct	clean	Wounding	Wounding	dummy2	dummy3	dummy4	dummy5	dummy6	dummy7	dummy8	dummy9	dummy10	1.696	NA	160	37	197	95	0	50	1	30	21	23	27	19	20	20	0	0	0	0	0	0	0	0	1	2	21	12	1	30	21	23	27
7	Direct effect of female immune system activation	A	6h	Direct	dead.bact A	Direct effect of female immune system activation	Direct effect of female immune system activation	Direct effect of female immune system activation	Direct effect of female immune system activation	dummy4	dummy5	dummy6	dummy7	dummy8	dummy9	dummy10	1.702	NA	120	39	159	95	0	50	1	19	19	19	21	17	16	9	0	0	0	0	1	0	0	0	0	5	16	12	5	19	20	19	21
8	Direct effect of female immune system activation	A	6h	Direct	dead.bact A	Direct effect of female immune system activation	Direct effect of female immune system activation	Direct effect of female immune system activation	Direct effect of female immune system activation	dummy4	dummy5	dummy6	dummy7	dummy8	dummy9	dummy10	1.667	NA	48	0	48	67	1	NA	NA	25	16	7	0	0	0	0	NA	NA	NA	0	0	0	0	0	0	0	NA	NA	NA	25	16	7	0
9	Direct effect of female immune system activation	A	6h	Direct	dead.bact A	Direct effect of female immune system activation	Direct effect of female immune system activation	Direct effect of female immune system activation	Direct effect of female immune system activation	dummy4	dummy5	dummy6	dummy7	dummy8	dummy9	dummy10	1.66	1.387	148	5	153	95	0	71	1	25	18	21	19	14	15	11	16	8	1	0	0	0	0	0	0	0	0	0	5	25	18	21	19
10	Microbe effects direct on A sperm	A	6h	Direct	live.bact A	Microbe effects direct on A sperm	Microbe effects direct on A sperm	Microbe effects direct on A sperm	Microbe effects direct on A sperm	Microbe effects direct on A sperm	Microbe effects direct on A sperm	dummy6	dummy7	Microbe effects on A sperm	dummy9	Microbe effects	1.7	1.379	171	23	194	95	0	64	1	27	14	25	22	21	20	13	14	13	2	0	8	0	0	0	0	0	1	1	13	27	22	25	22
11	Microbe effects direct on A sperm	A	6h	Direct	live.bact A	Microbe effects direct on A sperm	Microbe effects direct on A sperm	Microbe effects direct on A sperm	Microbe effects direct on A sperm	Microbe effects direct on A sperm	Microbe effects direct on A sperm	dummy6	dummy7	Microbe effects on A sperm	dummy9	Microbe effects	1.674	1.337	181	49	230	95	0	57	1	31	22	25	27	23	23	18	12	0	0	0	0	0	0	0	0	0	12	20	17	31	22	25	27
12	Microbe effects direct on A sperm	A	6h	Direct	live.bact A	Microbe effects direct on A sperm	Microbe effects direct on A sperm	Microbe effects direct on A sperm	Microbe effects direct on A sperm	Microbe effects direct on A sperm	Microbe effects direct on A sperm	dummy6	dummy7	Microbe effects on A sperm	dummy9	Microbe effects	NA	1.438	152	31	183	95	0	57	1	26	20	20	24	20	18	17	7	0	0	0	0	0	0	0	0	1	10	16	4	26	20	20	24
13	Wounding	A	6h	Direct	clean	Wounding	Wounding	dummy2	dummy3	dummy4	dummy5	dummy6	dummy7	dummy8	dummy9	dummy10	NA	1.348	140	13	153	95	0	57	1	25	15	20	21	18	18	14	9	0	0	0	0	0	0	0	0	0	12	0	1	25	15	20	21
14	Wounding	A	6h	Direct	clean	Wounding	Wounding	dummy2	dummy3	dummy4	dummy5	dummy6	dummy7	dummy8	dummy9	dummy10	1.724	NA	154	25	179	95	0	43	1	29	25	21	30	20	21	8	0	0	0	0	0	0	0	1	1	8	15	0	0	29	25	21	30
15	Wounding	A	6h	Direct	clean	Wounding	Wounding	dummy2	dummy3	dummy4	dummy5	dummy6	dummy7	dummy8	dummy9	dummy10	1.734	NA	225	22	247	95	0	64	1	33	26	26	30	24	26	17	23	19	1	0	0	0	0	0	0	0	1	2	19	33	26	26	30
16	Direct effect of female immune system activation	A	6h	Direct	dead.bact A	Direct effect of female immune system activation	Direct effect of female immune system activation	Direct effect of female immune system activation	Direct effect of female immune system activation	dummy4	dummy5	dummy6	dummy7	dummy8	dummy9	dummy10	1.618	1.532	109	2	111	74	1	43	1	27	21	18	22	12	9	0	0	NA	NA	0	0	0	0	1	1	0	0	NA	NA	27	21	18	22
17	Direct effect of female immune system activation	A	6h	Direct	dead.bact A	Direct effect of female immune system activation	Direct effect of female immune system activation	Direct effect of female immune system activation	Direct effect of female immune system activation	dummy4	dummy5	dummy6	dummy7	dummy8	dummy9	dummy10	1.594	NA	162	4	166	95	0	78	0	28	14	18	17	12	16	16	14	14	13	0	3	0	0	0	0	0	0	0	1	28	17	18	17
18	Direct effect of female immune system activation	A	6h	Direct	dead.bact A	Direct effect of female immune system activation	Direct effect of female immune system activation	Direct effect of female immune system activation	Direct effect of female immune system activation	dummy4	dummy5	dummy6	dummy7	dummy8	dummy9	dummy10	1.655	1.341	141	17	158	95	0	64	1	24	16	18	20	15	17	13	16	2	0	0	0	0	0	0	0	0	1	9	7	24	16	18	20
19	Microbe effects direct on A sperm	A	6h	Direct	live.bact A	Microbe effects direct on A sperm	Microbe effects direct on A sperm	Microbe effects direct on A sperm	Microbe effects direct on A sperm	Microbe effects direct on A sperm	Microbe effects direct on A sperm	dummy6	dummy7	Microbe effects on A sperm	dummy9	Microbe effects	1.753	1.319	19	0	19	32	1	NA	NA	19	0	NA	NA	NA	NA	NA	NA	NA	NA	0	0	NA	NA	NA	NA	NA	NA	NA	NA	19	0	NA	NA
20	Microbe effects direct on A sperm	A	6h	Direct	live.bact A	Microbe effects direct on A sperm	Microbe effects direct on A sperm	Microbe effects direct on A sperm	Microbe effects direct on A sperm	Microbe effects direct on A sperm	Microbe effects direct on A sperm	dummy6	dummy7	Microbe effects on A sperm	dummy9	Microbe effects	NA	1.386	162	26	188	95	0	56	1	23	24	18	19	18	18	14	18	10	0	0	1	0	0	0	0	1	3	7	14	23	25	18	19
21	Microbe effects direct on A sperm	A	6h	Direct	live.bact A	Microbe effects direct on A sperm	Microbe effects direct on A sperm	Microbe effects direct on A sperm	Microbe effects direct on A sperm	Microbe effects direct on A sperm	Microbe effects direct on A sperm	dummy6	dummy7	Microbe effects on A sperm	dummy9	Microbe effects	1.63	1.463	95	22	117	95	0	42	1	22	14	14	19	13	12	1	0	0	0	0	4	0	0	0	2	12	4	0	0	22	18	14	19
22	Mating foreign male	B	NA	Direct	NA	Mating foreign male	dummy1	dummy2	dummy3	dummy4	dummy5	dummy6	dummy7	dummy8	dummy9	dummy10	NA	1.226	76	3	79	95	0	43	1	24	18	17	16	1	0	0	0	0	0	0	0	0	0	0	3	0	0	0	0	24	18	17	16
23	Mating foreign male	B	NA	Direct	NA	Mating foreign male	dummy1	dummy2	dummy3	dummy4	dummy5	dummy6	dummy7	dummy8	dummy9	dummy10	NA	1.47	151	2	153	95	0	78	0	28	16	25	24	17	20	21	0	0	0	1	1	0	0	0	0	0	0	0	0	29	17	25	24
24	Mating foreign male	B	NA	Indirect	NA	Mating foreign male	dummy1	dummy2	dummy3	dummy4	dummy5	dummy6	dummy7	dummy8	dummy9	dummy10	1.558	1.341	112	32	144	95	0	50	1	21	16	16	24	18	16	1	0	0	0	0	2	0	0	0	1	15	13	1	0	21	18	16	24
25	Wounding	B	6h	Direct	clean	Wounding	Wounding	dummy2	dummy3	dummy4	dummy5	dummy6	dummy7	dummy8	dummy9	dummy10	1.625	1.388	148	25	173	95	0	64	1	25	12	16	22	12	18	16	16	10	1	0	0	0	0	0	1	0	0	7	17	25	12	16	22
26	Wounding	B	6h	Direct	clean	Wounding	Wounding	dummy2	dummy3	dummy4	dummy5	dummy6	dummy7	dummy8	dummy9	dummy10	1.681	1.397	93	16	109	95	0	43	1	22	16	16	20	16	3	0	0	0	0	0	1	0	0	0	11	4	0	0	0	22	17	16	20
27	Wounding	B	6h	Direct	clean	Wounding	Wounding	dummy2	dummy3	dummy4	dummy5	dummy6	dummy7	dummy8	dummy9	dummy10	1.645	1.318	133	13	146	95	0	57	1	32	18	15	19	16	15	13	5	0	0	0	0	0	0	0	0	0	5	7	1	32	18	15	19
28	Direct effect of female immune system activation	B	6h	Direct	dead.bact A	Direct effect of female immune system activation	Direct effect of female immune system activation	Direct effect of female immune system activation	Direct effect of female immune system activation	dummy4	dummy5	dummy6	dummy7	dummy8	dummy9	dummy10	1.613	1.518	136	15	151	95	0	64	1	28	10	18	19	15	17	12	13	3	1	0	1	0	0	0	0	0	1	7	6	28	11	18	19
31	Microbe effects direct on B sperm	B	6h	Direct	live.bact A	Microbe effects direct on B sperm	Microbe effects direct on B sperm	Microbe effects direct on B sperm	Microbe effects direct on B sperm	Microbe effects direct on B sperm	Microbe effects direct on B sperm	Microbe effects direct on B sperm	Microbe effects direct on B sperm	Microbe effects on B sperm	Microbe effects on B sperm	Microbe effects	1.656	1.454	25	2	27	32	1	15	1	25	0	NA	NA	NA	NA	NA	NA	NA	NA	0	2	NA	NA	NA	NA	NA	NA	NA	NA	25	2	NA	NA
32	Microbe effects direct on B sperm	B	6h	Direct	live.bact A	Microbe effects direct on B sperm	Microbe effects direct on B sperm	Microbe effects direct on B sperm	Microbe effects direct on B sperm	Microbe effects direct on B sperm	Microbe effects direct on B sperm	Microbe effects direct on B sperm	Microbe effects direct on B sperm	Microbe effects on B sperm	Microbe effects on B sperm	Microbe effects	1.62	1.189	117	13	130	95	0	57	1	25	13	13	18	13	16	15	4	0	0	0	0	0	0	0	0	1	11	1	0	25	13	13	18
33	Microbe effects direct on B sperm	B	6h	Direct	live.bact A	Microbe effects direct on B sperm	Microbe effects direct on B sperm	Microbe effects direct on B sperm	Microbe effects direct on B sperm	Microbe effects direct on B sperm	Microbe effects direct on B sperm	Microbe effects direct on B sperm	Microbe effects direct on B sperm	Microbe effects on B sperm	Microbe effects on B sperm	Microbe effects	1.576	1.455	102	16	118	95	0	57	1	18	7	14	18	15	17	12	1	0	0	0	0	0	0	0	0	1	11	4	0	18	7	14	18
34	Wounding	B	24h	Indirect	clean	Wounding	Wounding	dummy2	dummy3	dummy4	dummy5	dummy6	dummy7	dummy8	dummy9	dummy10	NA	1.366	112	6	118	88	1	50	1	20	21	18	19	14	19	1	0	0	0	0	0	0	0	0	0	5	1	0	0	20	21	18	19
35	Wounding	B	24h	Indirect	clean	Wounding	Wounding	dummy2	dummy3	dummy4	dummy5	dummy6	dummy7	dummy8	dummy9	dummy10	1.667	1.287	76	2	78	95	0	36	1	24	17	14	13	6	1	1	0	0	0	0	0	0	1	1	0	0	0	0	0	24	17	14	14
36	Wounding	B	24h	Indirect	clean	Wounding	Wounding	dummy2	dummy3	dummy4	dummy5	dummy6	dummy7	dummy8	dummy9	dummy10	1.652	1.263	116	13	129	95	0	50	1	23	21	16	25	14	12	5	0	0	0	0	0	0	0	1	0	9	3	0	0	23	21	16	25
37	Indirect effect of female immune system activation	B	24h	Indirect	dead.bact A	Indirect effect of female immune system activation	Indirect effect of female immune system activation	Indirect effect of female immune system activation	dummy3	dummy4	dummy5	dummy6	dummy7	dummy8	dummy9	dummy10	1.79	1.274	100	14	114	95	0	43	1	29	22	20	16	13	0	0	0	0	0	0	0	0	0	1	13	0	0	0	0	29	22	20	16
38	Indirect effect of female immune system activation	B	24h	Indirect	dead.bact A	Indirect effect of female immune system activation	Indirect effect of female immune system activation	Indirect effect of female immune system activation	dummy3	dummy4	dummy5	dummy6	dummy7	dummy8	dummy9	dummy10	1.726	1.539	86	10	96	95	0	36	1	21	23	11	25	6	0	0	0	0	0	0	0	0	0	9	1	0	0	0	0	21	23	11	25
39	Indirect effect of female immune system activation	B	24h	Indirect	dead.bact A	Indirect effect of female immune system activation	Indirect effect of female immune system activation	Indirect effect of female immune system activation	dummy3	dummy4	dummy5	dummy6	dummy7	dummy8	dummy9	dummy10	1.588	1.286	136	21	157	95	0	49	1	24	26	24	24	20	18	0	0	0	0	0	0	0	0	0	0	8	9	4	0	24	26	24	24
40	Microbe effects indirect on B sperm	B	24h	Indirect	live.bact A	Microbe effects indirect on B sperm	Microbe effects indirect on B sperm	Microbe effects indirect on B sperm	Microbe effects indirect on B sperm	Microbe effects indirect on B sperm	Microbe effects indirect on B sperm	Microbe effects indirect on B sperm	dummy7	Microbe effects on B sperm	Microbe effects on B sperm	Microbe effects	1.636	1.315	124	5	129	95	0	56	1	18	22	13	21	21	15	4	10	0	0	0	0	0	0	0	0	0	2	3	0	18	22	13	21
41	Microbe effects indirect on B sperm	B	24h	Indirect	live.bact A	Microbe effects indirect on B sperm	Microbe effects indirect on B sperm	Microbe effects indirect on B sperm	Microbe effects indirect on B sperm	Microbe effects indirect on B sperm	Microbe effects indirect on B sperm	Microbe effects indirect on B sperm	dummy7	Microbe effects on B sperm	Microbe effects on B sperm	Microbe effects	1.691	1.419	135	13	148	95	0	42	1	29	27	19	21	15	17	7	0	0	0	0	0	0	0	1	1	0	10	1	0	29	27	19	21
42	Microbe effects indirect on B sperm	B	24h	Indirect	live.bact A	Microbe effects indirect on B sperm	Microbe effects indirect on B sperm	Microbe effects indirect on B sperm	Microbe effects indirect on B sperm	Microbe effects indirect on B sperm	Microbe effects indirect on B sperm	Microbe effects indirect on B sperm	dummy7	Microbe effects on B sperm	Microbe effects on B sperm	Microbe effects	1.539	1.543	116	8	124	95	0	56	1	14	19	14	17	11	12	7	7	13	2	0	0	0	0	0	0	1	1	1	5	14	19	14	17
43	Microbe effects indirect on B sperm	B	24h	Indirect	live.bact A	Microbe effects indirect on B sperm	Microbe effects indirect on B sperm	Microbe effects indirect on B sperm	Microbe effects indirect on B sperm	Microbe effects indirect on B sperm	Microbe effects indirect on B sperm	Microbe effects indirect on B sperm	dummy7	Microbe effects on B sperm	Microbe effects on B sperm	Microbe effects	1.588	1.374	138	9	147	95	0	56	1	18	21	12	23	13	14	8	9	14	6	0	0	0	0	0	0	0	2	1	6	18	21	12	23
44	Microbe effects indirect on B sperm	B	24h	Indirect	live.bact A	Microbe effects indirect on B sperm	Microbe effects indirect on B sperm	Microbe effects indirect on B sperm	Microbe effects indirect on B sperm	Microbe effects indirect on B sperm	Microbe effects indirect on B sperm	Microbe effects indirect on B sperm	dummy7	Microbe effects on B sperm	Microbe effects on B sperm	Microbe effects	1.71	1.101	141	28	169	95	0	56	1	29	27	19	23	15	12	13	3	0	0	0	0	0	0	0	0	0	15	11	2	29	27	19	23
45	Microbe effects indirect on B sperm	B	24h	Indirect	live.bact A	Microbe effects indirect on B sperm	Microbe effects indirect on B sperm	Microbe effects indirect on B sperm	Microbe effects indirect on B sperm	Microbe effects indirect on B sperm	Microbe effects indirect on B sperm	Microbe effects indirect on B sperm	dummy7	Microbe effects on B sperm	Microbe effects on B sperm	Microbe effects	1.6	1.382	6	0	6	25	1	NA	NA	6	NA	NA	NA	NA	NA	NA	NA	NA	NA	0	NA	NA	NA	NA	NA	NA	NA	NA	NA	6	NA	NA	NA
46	Indirect effect of female immune system activation	B	24h	Indirect	dead.bact A	Indirect effect of female immune system activation	Indirect effect of female immune system activation	Indirect effect of female immune system activation	dummy3	dummy4	dummy5	dummy6	dummy7	dummy8	dummy9	dummy10	1.52	1.316	85	9	94	95	0	42	1	12	20	9	23	9	12	0	0	0	0	0	0	0	0	1	1	7	0	0	0	12	20	9	23
47	Indirect effect of female immune system activation	B	24h	Indirect	dead.bact A	Indirect effect of female immune system activation	Indirect effect of female immune system activation	Indirect effect of female immune system activation	dummy3	dummy4	dummy5	dummy6	dummy7	dummy8	dummy9	dummy10	NA	1.109	80	2	82	95	0	42	1	10	32	11	16	8	3	0	0	0	0	0	0	0	1	0	1	0	0	0	0	10	32	11	17
48	Indirect effect of female immune system activation	B	24h	Indirect	dead.bact A	Indirect effect of female immune system activation	Indirect effect of female immune system activation	Indirect effect of female immune system activation	dummy3	dummy4	dummy5	dummy6	dummy7	dummy8	dummy9	dummy10	1.507	1.299	118	3	121	95	0	63	1	15	20	13	15	12	14	12	12	5	0	0	0	0	0	0	0	0	0	2	1	15	20	13	15
49	Wounding	B	24h	Indirect	clean	Wounding	Wounding	dummy2	dummy3	dummy4	dummy5	dummy6	dummy7	dummy8	dummy9	dummy10	1.493	1.423	86	5	91	95	0	42	1	13	18	9	18	16	11	1	0	0	0	0	0	0	0	0	2	3	0	0	0	13	18	9	18
50	Wounding	B	24h	Indirect	clean	Wounding	Wounding	dummy2	dummy3	dummy4	dummy5	dummy6	dummy7	dummy8	dummy9	dummy10	1.692	1.348	114	13	127	95	0	42	1	26	25	21	19	15	8	0	0	0	0	0	0	0	0	0	7	6	0	0	0	26	25	21	19
52	Microbe effects direct on B sperm	B	6h	Direct	live.bact A	Microbe effects direct on B sperm	Microbe effects direct on B sperm	Microbe effects direct on B sperm	Microbe effects direct on B sperm	Microbe effects direct on B sperm	Microbe effects direct on B sperm	Microbe effects direct on B sperm	Microbe effects direct on B sperm	Microbe effects on B sperm	Microbe effects on B sperm	Microbe effects	NA	1.456	122	18	140	95	0	49	1	24	23	16	21	12	12	11	3	0	0	0	0	0	0	0	0	2	3	6	7	24	23	16	21
53	Microbe effects direct on B sperm	B	6h	Direct	live.bact A	Microbe effects direct on B sperm	Microbe effects direct on B sperm	Microbe effects direct on B sperm	Microbe effects direct on B sperm	Microbe effects direct on B sperm	Microbe effects direct on B sperm	Microbe effects direct on B sperm	Microbe effects direct on B sperm	Microbe effects on B sperm	Microbe effects on B sperm	Microbe effects	1.564	1.319	74	2	76	NA	0	35	1	23	20	11	20	0	0	NA	NA	NA	NA	0	0	1	0	1	0	NA	NA	NA	NA	23	20	12	20
54	Microbe effects direct on B sperm	B	6h	Direct	live.bact A	Microbe effects direct on B sperm	Microbe effects direct on B sperm	Microbe effects direct on B sperm	Microbe effects direct on B sperm	Microbe effects direct on B sperm	Microbe effects direct on B sperm	Microbe effects direct on B sperm	Microbe effects direct on B sperm	Microbe effects on B sperm	Microbe effects on B sperm	Microbe effects	1.67	1.172	110	16	126	95	0	56	1	19	20	20	15	11	13	12	0	0	0	0	0	0	0	0	1	0	15	0	0	19	20	20	15
55	Direct effect of female immune system activation	B	6h	Direct	dead.bact A	Direct effect of female immune system activation	Direct effect of female immune system activation	Direct effect of female immune system activation	Direct effect of female immune system activation	dummy4	dummy5	dummy6	dummy7	dummy8	dummy9	dummy10	1.643	1.422	149	42	191	95	0	49	1	20	23	16	21	14	22	12	21	0	0	0	0	0	0	0	0	3	1	24	14	20	23	16	21
56	Direct effect of female immune system activation	B	6h	Direct	dead.bact A	Direct effect of female immune system activation	Direct effect of female immune system activation	Direct effect of female immune system activation	Direct effect of female immune system activation	dummy4	dummy5	dummy6	dummy7	dummy8	dummy9	dummy10	1.605	1.33	192	14	206	95	0	56	1	22	26	20	26	14	27	18	3	17	19	1	0	0	1	0	0	0	12	0	0	23	26	20	27
57	Direct effect of female immune system activation	B	6h	Direct	dead.bact A	Direct effect of female immune system activation	Direct effect of female immune system activation	Direct effect of female immune system activation	Direct effect of female immune system activation	dummy4	dummy5	dummy6	dummy7	dummy8	dummy9	dummy10	1.558	1.343	137	11	148	95	0	35	1	21	19	13	18	9	14	10	14	9	10	0	0	0	1	3	1	1	0	3	2	21	19	13	19
58	Wounding	B	6h	Direct	clean	Wounding	Wounding	dummy2	dummy3	dummy4	dummy5	dummy6	dummy7	dummy8	dummy9	dummy10	1.619	1.407	172	13	185	95	0	63	1	22	25	14	25	13	18	18	18	12	7	0	0	0	0	0	0	0	1	4	8	22	25	14	25
59	Wounding	B	6h	Direct	clean	Wounding	Wounding	dummy2	dummy3	dummy4	dummy5	dummy6	dummy7	dummy8	dummy9	dummy10	1.811	1.379	171	25	196	95	0	56	1	16	25	21	28	15	22	17	20	7	0	0	0	0	0	0	0	0	2	10	13	16	25	21	28
60	Wounding	B	6h	Direct	clean	Wounding	Wounding	dummy2	dummy3	dummy4	dummy5	dummy6	dummy7	dummy8	dummy9	dummy10	1.695	1.422	188	37	225	95	0	56	1	20	40	20	29	20	24	24	11	0	0	0	0	1	1	1	1	0	12	20	1	20	40	21	30
61	Mating foreign male	B	NA	Indirect	NA	Mating foreign male	dummy1	dummy2	dummy3	dummy4	dummy5	dummy6	dummy7	dummy8	dummy9	dummy10	1.689	1.279	118	57	175	95	0	42	1	23	24	18	23	15	14	1	0	0	0	0	0	0	0	1	1	14	13	19	9	23	24	18	23
63	Mating foreign male	B	NA	Direct	NA	Mating foreign male	dummy1	dummy2	dummy3	dummy4	dummy5	dummy6	dummy7	dummy8	dummy9	dummy10	1.578	1.271	102	16	118	95	0	42	1	14	26	18	22	16	5	1	0	0	0	0	1	0	0	0	10	4	0	1	0	14	27	18	22
64	Microbe effects indirect on A sperm	A	24h	Indirect	live.bact A	Microbe effects indirect on A sperm	Microbe effects indirect on A sperm	Microbe effects indirect on A sperm	Microbe effects indirect on A sperm	Microbe effects indirect on A sperm	dummy5	dummy6	dummy7	Microbe effects on A sperm	dummy9	Microbe effects	1.694	1.334	193	3	196	95	0	56	1	20	29	18	30	16	18	14	19	15	14	0	0	0	0	0	0	1	1	0	1	20	29	18	30
65	Microbe effects indirect on A sperm	A	24h	Indirect	live.bact A	Microbe effects indirect on A sperm	Microbe effects indirect on A sperm	Microbe effects indirect on A sperm	Microbe effects indirect on A sperm	Microbe effects indirect on A sperm	dummy5	dummy6	dummy7	Microbe effects on A sperm	dummy9	Microbe effects	1.604	1.502	182	29	211	95	0	56	1	24	30	23	26	19	21	17	20	2	0	0	0	0	0	0	1	0	2	14	12	24	30	23	26
66	Microbe effects indirect on A sperm	A	24h	Indirect	live.bact A	Microbe effects indirect on A sperm	Microbe effects indirect on A sperm	Microbe effects indirect on A sperm	Microbe effects indirect on A sperm	Microbe effects indirect on A sperm	dummy5	dummy6	dummy7	Microbe effects on A sperm	dummy9	Microbe effects	1.615	1.378	166	19	185	95	0	56	1	20	21	18	21	14	20	17	18	15	2	0	0	0	0	0	0	0	3	1	15	20	21	18	21
67	Indirect effect of female immune system activation	A	24h	Indirect	dead.bact A	Indirect effect of female immune system activation	Indirect effect of female immune system activation	Indirect effect of female immune system activation	dummy3	dummy4	dummy5	dummy6	dummy7	dummy8	dummy9	dummy10	1.714	1.311	115	26	141	95	0	56	1	16	31	20	11	11	17	5	4	0	0	0	0	0	0	0	0	0	6	14	6	16	31	20	11
68	Indirect effect of female immune system activation	A	24h	Indirect	dead.bact A	Indirect effect of female immune system activation	Indirect effect of female immune system activation	Indirect effect of female immune system activation	dummy3	dummy4	dummy5	dummy6	dummy7	dummy8	dummy9	dummy10	1.545	1.504	102	7	109	95	0	49	1	15	22	16	19	10	13	7	0	0	0	0	0	0	0	0	0	3	4	0	0	15	22	16	19
69	Indirect effect of female immune system activation	A	24h	Indirect	dead.bact A	Indirect effect of female immune system activation	Indirect effect of female immune system activation	Indirect effect of female immune system activation	dummy3	dummy4	dummy5	dummy6	dummy7	dummy8	dummy9	dummy10	1.545	1.463	124	6	130	95	0	63	1	11	20	5	17	13	13	10	12	12	11	0	0	0	0	0	0	0	1	2	3	11	20	5	17
70	Wounding	A	24h	Indirect	clean	Wounding	Wounding	dummy2	dummy3	dummy4	dummy5	dummy6	dummy7	dummy8	dummy9	dummy10	1.564	1.504	87	27	114	95	0	42	1	12	18	16	15	13	13	0	0	0	0	0	1	1	0	0	3	13	9	0	0	12	19	17	15
71	Wounding	A	24h	Indirect	clean	Wounding	Wounding	dummy2	dummy3	dummy4	dummy5	dummy6	dummy7	dummy8	dummy9	dummy10	1.762	1.492	38	0	38	32	1	NA	NA	22	16	NA	NA	NA	NA	NA	NA	NA	NA	0	0	NA	NA	NA	NA	NA	NA	NA	NA	22	16	NA	NA
75	Microbe effects indirect on A sperm	A	24h	Indirect	live.bact A	Microbe effects indirect on A sperm	Microbe effects indirect on A sperm	Microbe effects indirect on A sperm	Microbe effects indirect on A sperm	Microbe effects indirect on A sperm	dummy5	dummy6	dummy7	Microbe effects on A sperm	dummy9	Microbe effects	1.673	1.424	35	4	39	95	0	21	1	7	11	7	7	3	0	0	0	0	0	0	1	2	0	0	1	0	0	0	0	7	12	9	7
77	Indirect effect of female immune system activation	A	24h	Indirect	dead.bact A	Indirect effect of female immune system activation	Indirect effect of female immune system activation	Indirect effect of female immune system activation	dummy3	dummy4	dummy5	dummy6	dummy7	dummy8	dummy9	dummy10	1.512	1.522	109	9	118	95	0	63	1	15	19	13	16	13	8	8	10	7	0	1	0	0	0	0	0	0	1	5	2	16	19	13	16
78	Indirect effect of female immune system activation	A	24h	Indirect	dead.bact A	Indirect effect of female immune system activation	Indirect effect of female immune system activation	Indirect effect of female immune system activation	dummy3	dummy4	dummy5	dummy6	dummy7	dummy8	dummy9	dummy10	1.682	1.551	109	28	137	95	0	35	1	16	23	20	21	12	17	0	0	0	0	0	0	0	0	2	2	12	12	0	0	16	23	20	21
79	Wounding	A	24h	Indirect	clean	Wounding	Wounding	dummy2	dummy3	dummy4	dummy5	dummy6	dummy7	dummy8	dummy9	dummy10	1.679	1.381	62	34	96	95	0	7	1	10	19	8	13	6	4	1	1	0	0	4	3	3	3	5	3	2	8	0	3	14	22	11	16
80	Wounding	A	24h	Indirect	clean	Wounding	Wounding	dummy2	dummy3	dummy4	dummy5	dummy6	dummy7	dummy8	dummy9	dummy10	1.683	1.34	145	15	160	95	0	49	1	17	35	22	24	12	22	9	4	0	0	0	0	0	0	0	0	3	7	5	0	17	35	22	24
81	Wounding	A	24h	Indirect	clean	Wounding	Wounding	dummy2	dummy3	dummy4	dummy5	dummy6	dummy7	dummy8	dummy9	dummy10	1.741	1.479	132	4	136	95	0	42	1	17	24	19	19	13	12	9	13	6	0	0	1	0	0	0	2	0	0	1	0	17	25	19	19
82	Control	A	NA	Indirect	NA	Control	dummy1	dummy2	dummy3	dummy4	dummy5	dummy6	dummy7	dummy8	dummy9	dummy10	1.562	1.36	70	38	108	95	0	35	1	20	18	16	16	0	0	0	0	0	0	0	0	0	0	15	12	9	2	0	0	20	18	16	16
83	Control	A	NA	Direct	NA	Control	dummy1	dummy2	dummy3	dummy4	dummy5	dummy6	dummy7	dummy8	dummy9	dummy10	1.692	1.595	161	24	185	95	0	63	1	18	29	20	24	16	19	12	17	6	0	0	0	0	0	0	0	0	1	10	13	18	29	20	24
84	Control	A	NA	Direct	NA	Control	dummy1	dummy2	dummy3	dummy4	dummy5	dummy6	dummy7	dummy8	dummy9	dummy10	1.578	1.317	74	28	102	95	0	28	1	18	20	19	17	0	0	0	0	0	0	0	1	0	4	13	10	0	0	0	0	18	21	19	21
85	Control	A	NA	Direct	NA	Control	dummy1	dummy2	dummy3	dummy4	dummy5	dummy6	dummy7	dummy8	dummy9	dummy10	1.59	1.605	151	1	152	95	0	77	0	18	20	17	20	12	12	12	17	12	11	0	0	0	0	0	0	0	0	1	0	18	20	17	20
86	Control	A	NA	Indirect	NA	Control	dummy1	dummy2	dummy3	dummy4	dummy5	dummy6	dummy7	dummy8	dummy9	dummy10	NA	1.427	90	11	101	95	0	42	1	18	19	18	18	13	4	0	0	0	0	0	0	0	0	0	11	0	0	0	0	18	19	18	18
87	Control	A	NA	Direct	NA	Control	dummy1	dummy2	dummy3	dummy4	dummy5	dummy6	dummy7	dummy8	dummy9	dummy10	1.64	1.434	102	9	111	95	0	35	1	23	24	23	26	6	0	0	0	0	0	0	0	0	0	8	1	0	0	0	0	23	24	23	26
88	Wounding	A	6h	Direct	clean	Wounding	Wounding	dummy2	dummy3	dummy4	dummy5	dummy6	dummy7	dummy8	dummy9	dummy10	1.694	1.524	168	14	182	95	0	56	1	15	29	19	21	15	17	15	15	14	8	0	0	1	0	1	0	0	1	1	10	15	29	20	21
89	Wounding	A	6h	Direct	clean	Wounding	Wounding	dummy2	dummy3	dummy4	dummy5	dummy6	dummy7	dummy8	dummy9	dummy10	1.698	1.425	81	42	123	95	0	28	1	28	28	25	0	0	0	0	0	0	0	0	0	0	22	16	4	0	0	0	0	28	28	25	22
90	Wounding	A	6h	Direct	clean	Wounding	Wounding	dummy2	dummy3	dummy4	dummy5	dummy6	dummy7	dummy8	dummy9	dummy10	1.521	1.581	25	0	25	32	1	NA	NA	22	3	NA	NA	NA	NA	NA	NA	NA	NA	0	0	NA	NA	NA	NA	NA	NA	NA	NA	22	3	NA	NA
91	Direct effect of female immune system activation	A	6h	Direct	dead.bact A	Direct effect of female immune system activation	Direct effect of female immune system activation	Direct effect of female immune system activation	Direct effect of female immune system activation	dummy4	dummy5	dummy6	dummy7	dummy8	dummy9	dummy10	1.677	1.524	143	11	154	95	0	63	1	21	29	18	21	16	10	6	20	2	0	0	0	0	0	0	0	0	1	10	0	21	29	18	21
92	Direct effect of female immune system activation	A	6h	Direct	dead.bact A	Direct effect of female immune system activation	Direct effect of female immune system activation	Direct effect of female immune system activation	Direct effect of female immune system activation	dummy4	dummy5	dummy6	dummy7	dummy8	dummy9	dummy10	1.579	1.48	167	6	173	95	0	70	1	18	21	19	21	13	22	16	16	16	5	0	0	0	0	0	0	0	0	0	6	18	21	19	21
93	Direct effect of female immune system activation	A	6h	Direct	dead.bact A	Direct effect of female immune system activation	Direct effect of female immune system activation	Direct effect of female immune system activation	Direct effect of female immune system activation	dummy4	dummy5	dummy6	dummy7	dummy8	dummy9	dummy10	NA	1.409	126	0	126	95	0	77	0	17	17	9	17	16	10	8	11	11	10	0	0	0	0	0	0	0	0	0	0	17	17	9	17
94	Microbe effects direct on A sperm	A	6h	Direct	live.bact A	Microbe effects direct on A sperm	Microbe effects direct on A sperm	Microbe effects direct on A sperm	Microbe effects direct on A sperm	Microbe effects direct on A sperm	Microbe effects direct on A sperm	dummy6	dummy7	Microbe effects on A sperm	dummy9	Microbe effects	1.567	1.578	84	18	102	95	0	35	1	19	24	16	24	0	1	0	0	0	0	0	0	0	0	14	4	0	0	0	0	19	24	16	24
95	Microbe effects direct on A sperm	A	6h	Direct	live.bact A	Microbe effects direct on A sperm	Microbe effects direct on A sperm	Microbe effects direct on A sperm	Microbe effects direct on A sperm	Microbe effects direct on A sperm	Microbe effects direct on A sperm	dummy6	dummy7	Microbe effects on A sperm	dummy9	Microbe effects	1.62	1.381	138	0	138	95	0	77	0	11	25	13	20	14	16	13	5	9	12	0	0	0	0	0	0	0	0	0	0	11	25	13	20
96	Microbe effects direct on A sperm	A	6h	Direct	live.bact A	Microbe effects direct on A sperm	Microbe effects direct on A sperm	Microbe effects direct on A sperm	Microbe effects direct on A sperm	Microbe effects direct on A sperm	Microbe effects direct on A sperm	dummy6	dummy7	Microbe effects on A sperm	dummy9	Microbe effects	1.571	NA	124	11	135	95	0	49	1	17	25	19	24	18	16	4	1	0	0	0	0	0	0	0	0	2	8	1	0	17	25	19	24
97	Wounding	A	24h	Indirect	clean	Wounding	Wounding	dummy2	dummy3	dummy4	dummy5	dummy6	dummy7	dummy8	dummy9	dummy10	1.594	1.456	120	4	124	95	0	56	1	17	22	16	19	13	18	14	1	0	0	0	1	0	0	0	0	0	3	0	0	17	23	16	19
98	Wounding	A	24h	Indirect	clean	Wounding	Wounding	dummy2	dummy3	dummy4	dummy5	dummy6	dummy7	dummy8	dummy9	dummy10	1.692	1.498	146	11	157	95	0	56	1	19	26	22	17	15	16	13	17	1	0	0	0	0	0	0	0	0	2	9	0	19	26	22	17
99	Wounding	A	24h	Indirect	clean	Wounding	Wounding	dummy2	dummy3	dummy4	dummy5	dummy6	dummy7	dummy8	dummy9	dummy10	NA	1.394	143	33	176	95	0	42	1	18	31	18	23	15	17	15	6	0	0	0	0	0	0	0	3	0	20	10	0	18	31	18	23
100	Indirect effect of female immune system activation	A	24h	Indirect	dead.bact A	Indirect effect of female immune system activation	Indirect effect of female immune system activation	Indirect effect of female immune system activation	dummy3	dummy4	dummy5	dummy6	dummy7	dummy8	dummy9	dummy10	1.642	1.369	84	8	92	95	0	70	1	14	17	14	12	8	6	5	4	2	2	0	1	0	4	0	0	0	0	1	2	14	18	14	16
101	Indirect effect of female immune system activation	A	24h	Indirect	dead.bact A	Indirect effect of female immune system activation	Indirect effect of female immune system activation	Indirect effect of female immune system activation	dummy3	dummy4	dummy5	dummy6	dummy7	dummy8	dummy9	dummy10	1.709	1.401	159	4	163	95	0	70	1	17	24	12	15	12	18	14	16	18	13	0	0	2	1	0	0	0	0	0	1	17	24	14	16
102	Indirect effect of female immune system activation	A	24h	Indirect	dead.bact A	Indirect effect of female immune system activation	Indirect effect of female immune system activation	Indirect effect of female immune system activation	dummy3	dummy4	dummy5	dummy6	dummy7	dummy8	dummy9	dummy10	1.582	1.338	145	45	190	95	0	49	1	18	26	20	10	17	21	13	11	1	8	0	0	0	0	0	0	5	10	22	8	18	26	20	10
103	Microbe effects indirect on A sperm	A	24h	Indirect	live.bact A	Microbe effects indirect on A sperm	Microbe effects indirect on A sperm	Microbe effects indirect on A sperm	Microbe effects indirect on A sperm	Microbe effects indirect on A sperm	dummy5	dummy6	dummy7	Microbe effects on A sperm	dummy9	Microbe effects	1.647	1.398	115	15	130	95	0	42	1	16	24	17	19	15	12	12	0	0	0	0	0	0	1	0	7	0	7	0	0	16	24	17	20
104	Microbe effects indirect on A sperm	A	24h	Indirect	live.bact A	Microbe effects indirect on A sperm	Microbe effects indirect on A sperm	Microbe effects indirect on A sperm	Microbe effects indirect on A sperm	Microbe effects indirect on A sperm	dummy5	dummy6	dummy7	Microbe effects on A sperm	dummy9	Microbe effects	1.494	NA	113	24	137	95	0	56	1	8	24	12	20	12	14	13	7	3	0	0	0	0	0	0	1	0	7	9	7	8	24	12	20
106	Mating foreign male	B	NA	Direct	NA	Mating foreign male	dummy1	dummy2	dummy3	dummy4	dummy5	dummy6	dummy7	dummy8	dummy9	dummy10	1.686	1.329	144	18	162	95	0	49	1	24	27	20	25	10	19	19	0	0	0	0	0	0	0	0	1	3	8	6	0	24	27	20	25
107	Mating foreign male	B	NA	Indirect	NA	Mating foreign male	dummy1	dummy2	dummy3	dummy4	dummy5	dummy6	dummy7	dummy8	dummy9	dummy10	1.585	1.294	82	26	108	95	0	35	1	21	21	17	21	2	0	0	0	0	0	0	0	0	0	11	14	1	0	0	0	21	21	17	21
108	Mating foreign male	B	NA	Indirect	NA	Mating foreign male	dummy1	dummy2	dummy3	dummy4	dummy5	dummy6	dummy7	dummy8	dummy9	dummy10	1.605	1.498	135	24	159	95	0	56	1	23	17	18	20	14	20	15	8	0	0	0	0	0	0	0	0	1	10	13	0	23	17	18	20
109	Wounding	B	6h	Direct	clean	Wounding	Wounding	dummy2	dummy3	dummy4	dummy5	dummy6	dummy7	dummy8	dummy9	dummy10	1.627	1.378	94	0	94	60	1	42	0	25	17	14	21	14	3	NA	NA	NA	NA	0	0	0	0	0	0	NA	NA	NA	NA	25	17	14	21
110	Wounding	B	6h	Direct	clean	Wounding	Wounding	dummy2	dummy3	dummy4	dummy5	dummy6	dummy7	dummy8	dummy9	dummy10	1.605	1.278	131	19	150	95	0	42	1	21	28	21	30	18	13	0	0	0	0	0	0	0	0	0	8	11	0	0	0	21	28	21	30
111	Wounding	B	6h	Direct	clean	Wounding	Wounding	dummy2	dummy3	dummy4	dummy5	dummy6	dummy7	dummy8	dummy9	dummy10	1.588	1.408	172	12	184	95	0	42	1	26	19	19	26	20	16	17	16	4	9	0	1	0	0	1	2	0	4	1	3	26	20	19	26
113	Direct effect of female immune system activation	B	6h	Direct	dead.bact A	Direct effect of female immune system activation	Direct effect of female immune system activation	Direct effect of female immune system activation	Direct effect of female immune system activation	dummy4	dummy5	dummy6	dummy7	dummy8	dummy9	dummy10	1.518	1.39	139	8	147	95	0	49	1	17	32	15	27	17	20	11	0	0	0	0	0	1	0	0	0	3	4	0	0	17	32	16	27
115	Microbe effects direct on B sperm	B	6h	Direct	live.bact A	Microbe effects direct on B sperm	Microbe effects direct on B sperm	Microbe effects direct on B sperm	Microbe effects direct on B sperm	Microbe effects direct on B sperm	Microbe effects direct on B sperm	Microbe effects direct on B sperm	Microbe effects direct on B sperm	Microbe effects on B sperm	Microbe effects on B sperm	Microbe effects	1.621	1.29	0	6	6	95	0	NA	NA	0	0	0	0	0	0	0	0	0	0	3	0	1	0	2	0	0	0	0	0	3	0	1	0
116	Microbe effects direct on B sperm	B	6h	Direct	live.bact A	Microbe effects direct on B sperm	Microbe effects direct on B sperm	Microbe effects direct on B sperm	Microbe effects direct on B sperm	Microbe effects direct on B sperm	Microbe effects direct on B sperm	Microbe effects direct on B sperm	Microbe effects direct on B sperm	Microbe effects on B sperm	Microbe effects on B sperm	Microbe effects	1.655	1.307	134	40	174	95	0	42	1	17	25	20	22	19	21	10	0	0	0	0	0	0	0	0	3	4	22	8	3	17	25	20	22
118	Wounding	B	24h	Indirect	clean	Wounding	Wounding	dummy2	dummy3	dummy4	dummy5	dummy6	dummy7	dummy8	dummy9	dummy10	NA	1.421	98	16	114	95	0	35	1	14	19	14	18	9	12	8	4	0	0	0	0	0	1	3	0	3	9	0	0	14	19	14	19
120	Wounding	B	24h	Indirect	clean	Wounding	Wounding	dummy2	dummy3	dummy4	dummy5	dummy6	dummy7	dummy8	dummy9	dummy10	1.358	1.397	74	8	82	67	1	49	1	11	14	10	12	10	14	3	NA	NA	NA	0	0	0	0	0	0	8	NA	NA	NA	11	14	10	12
121	Indirect effect of female immune system activation	B	24h	Indirect	dead.bact A	Indirect effect of female immune system activation	Indirect effect of female immune system activation	Indirect effect of female immune system activation	dummy3	dummy4	dummy5	dummy6	dummy7	dummy8	dummy9	dummy10	1.761	1.545	135	28	163	95	0	56	1	15	25	17	22	13	15	16	10	2	0	1	0	0	0	0	2	0	4	11	10	16	25	17	22
122	Indirect effect of female immune system activation	B	24h	Indirect	dead.bact A	Indirect effect of female immune system activation	Indirect effect of female immune system activation	Indirect effect of female immune system activation	dummy3	dummy4	dummy5	dummy6	dummy7	dummy8	dummy9	dummy10	1.584	1.407	166	12	178	95	0	63	1	19	22	14	22	18	19	17	20	14	1	0	1	0	0	0	0	0	1	2	8	19	23	14	22
123	Indirect effect of female immune system activation	B	24h	Indirect	dead.bact A	Indirect effect of female immune system activation	Indirect effect of female immune system activation	Indirect effect of female immune system activation	dummy3	dummy4	dummy5	dummy6	dummy7	dummy8	dummy9	dummy10	1.625	1.444	66	12	78	95	0	14	1	10	17	10	11	8	10	0	0	0	0	0	3	4	2	0	0	3	0	0	0	10	20	14	13
124	Microbe effects indirect on B sperm	B	24h	Indirect	live.bact A	Microbe effects indirect on B sperm	Microbe effects indirect on B sperm	Microbe effects indirect on B sperm	Microbe effects indirect on B sperm	Microbe effects indirect on B sperm	Microbe effects indirect on B sperm	Microbe effects indirect on B sperm	dummy7	Microbe effects on B sperm	Microbe effects on B sperm	Microbe effects	1.608	1.553	143	27	170	95	0	56	1	17	24	15	25	18	16	17	11	0	0	0	0	0	0	0	0	0	9	15	3	17	24	15	25
125	Microbe effects indirect on B sperm	B	24h	Indirect	live.bact A	Microbe effects indirect on B sperm	Microbe effects indirect on B sperm	Microbe effects indirect on B sperm	Microbe effects indirect on B sperm	Microbe effects indirect on B sperm	Microbe effects indirect on B sperm	Microbe effects indirect on B sperm	dummy7	Microbe effects on B sperm	Microbe effects on B sperm	Microbe effects	NA	1.441	6	0	6	25	1	NA	NA	6	NA	NA	NA	NA	NA	NA	NA	NA	NA	0	NA	NA	NA	NA	NA	NA	NA	NA	NA	6	NA	NA	NA
126	Microbe effects indirect on B sperm	B	24h	Indirect	live.bact A	Microbe effects indirect on B sperm	Microbe effects indirect on B sperm	Microbe effects indirect on B sperm	Microbe effects indirect on B sperm	Microbe effects indirect on B sperm	Microbe effects indirect on B sperm	Microbe effects indirect on B sperm	dummy7	Microbe effects on B sperm	Microbe effects on B sperm	Microbe effects	1.522	NA	134	34	168	95	0	35	1	17	27	13	24	19	18	14	1	1	0	0	0	0	0	2	0	4	17	11	0	17	27	13	24
128	Microbe effects indirect on B sperm	B	24h	Indirect	live.bact A	Microbe effects indirect on B sperm	Microbe effects indirect on B sperm	Microbe effects indirect on B sperm	Microbe effects indirect on B sperm	Microbe effects indirect on B sperm	Microbe effects indirect on B sperm	Microbe effects indirect on B sperm	dummy7	Microbe effects on B sperm	Microbe effects on B sperm	Microbe effects	NA	1.474	6	0	6	25	1	NA	NA	6	NA	NA	NA	NA	NA	NA	NA	NA	NA	0	NA	NA	NA	NA	NA	NA	NA	NA	NA	6	NA	NA	NA
129	Microbe effects indirect on B sperm	B	24h	Indirect	live.bact A	Microbe effects indirect on B sperm	Microbe effects indirect on B sperm	Microbe effects indirect on B sperm	Microbe effects indirect on B sperm	Microbe effects indirect on B sperm	Microbe effects indirect on B sperm	Microbe effects indirect on B sperm	dummy7	Microbe effects on B sperm	Microbe effects on B sperm	Microbe effects	NA	1.522	7	0	7	25	1	NA	NA	7	NA	NA	NA	NA	NA	NA	NA	NA	NA	0	NA	NA	NA	NA	NA	NA	NA	NA	NA	7	NA	NA	NA
132	Indirect effect of female immune system activation	B	24h	Indirect	dead.bact A	Indirect effect of female immune system activation	Indirect effect of female immune system activation	Indirect effect of female immune system activation	dummy3	dummy4	dummy5	dummy6	dummy7	dummy8	dummy9	dummy10	1.671	1.275	113	4	117	74	1	56	0	16	23	19	18	15	18	4	0	NA	NA	0	3	0	1	0	0	0	0	NA	NA	16	26	19	19
133	Wounding	B	24h	Indirect	clean	Wounding	Wounding	dummy2	dummy3	dummy4	dummy5	dummy6	dummy7	dummy8	dummy9	dummy10	1.463	1.444	95	5	100	95	0	63	1	14	15	14	2	9	12	6	8	10	5	0	0	0	0	0	0	0	0	2	3	14	15	14	2
134	Wounding	B	24h	Indirect	clean	Wounding	Wounding	dummy2	dummy3	dummy4	dummy5	dummy6	dummy7	dummy8	dummy9	dummy10	1.54	1.383	134	24	158	95	0	56	1	19	26	14	22	19	14	16	4	0	0	0	0	0	2	0	0	1	16	5	0	19	26	14	24
135	Wounding	B	24h	Indirect	clean	Wounding	Wounding	dummy2	dummy3	dummy4	dummy5	dummy6	dummy7	dummy8	dummy9	dummy10	NA	1.47	8	0	8	25	1	NA	NA	8	NA	NA	NA	NA	NA	NA	NA	NA	NA	0	NA	NA	NA	NA	NA	NA	NA	NA	NA	8	NA	NA	NA
136	Microbe effects direct on B sperm	B	6h	Direct	live.bact A	Microbe effects direct on B sperm	Microbe effects direct on B sperm	Microbe effects direct on B sperm	Microbe effects direct on B sperm	Microbe effects direct on B sperm	Microbe effects direct on B sperm	Microbe effects direct on B sperm	Microbe effects direct on B sperm	Microbe effects on B sperm	Microbe effects on B sperm	Microbe effects	NA	1.509	90	9	99	NA	0	41	1	10	27	14	21	16	2	NA	NA	NA	NA	0	0	0	0	0	9	NA	NA	NA	NA	10	27	14	21
137	Microbe effects direct on B sperm	B	6h	Direct	live.bact A	Microbe effects direct on B sperm	Microbe effects direct on B sperm	Microbe effects direct on B sperm	Microbe effects direct on B sperm	Microbe effects direct on B sperm	Microbe effects direct on B sperm	Microbe effects direct on B sperm	Microbe effects direct on B sperm	Microbe effects on B sperm	Microbe effects on B sperm	Microbe effects	1.549	1.539	77	20	97	95	0	34	1	16	23	18	20	0	0	0	0	0	0	0	0	2	0	17	1	0	0	0	0	16	23	20	20
138	Microbe effects direct on B sperm	B	6h	Direct	live.bact A	Microbe effects direct on B sperm	Microbe effects direct on B sperm	Microbe effects direct on B sperm	Microbe effects direct on B sperm	Microbe effects direct on B sperm	Microbe effects direct on B sperm	Microbe effects direct on B sperm	Microbe effects direct on B sperm	Microbe effects on B sperm	Microbe effects on B sperm	Microbe effects	1.535	1.479	62	17	79	95	0	41	1	10	16	10	6	11	5	4	0	0	0	0	0	0	0	0	3	1	12	1	0	10	16	10	6
139	Direct effect of female immune system activation	B	6h	Direct	dead.bact A	Direct effect of female immune system activation	Direct effect of female immune system activation	Direct effect of female immune system activation	Direct effect of female immune system activation	dummy4	dummy5	dummy6	dummy7	dummy8	dummy9	dummy10	1.659	1.477	84	12	96	95	0	48	1	6	22	10	17	14	13	2	0	0	0	0	1	0	0	0	1	9	1	0	0	6	23	10	17
140	Direct effect of female immune system activation	B	6h	Direct	dead.bact A	Direct effect of female immune system activation	Direct effect of female immune system activation	Direct effect of female immune system activation	Direct effect of female immune system activation	dummy4	dummy5	dummy6	dummy7	dummy8	dummy9	dummy10	1.528	1.373	94	26	120	95	0	41	1	11	20	13	16	16	4	9	5	0	0	0	0	0	0	0	10	1	7	8	0	11	20	13	16
142	Wounding	B	6h	Direct	clean	Wounding	Wounding	dummy2	dummy3	dummy4	dummy5	dummy6	dummy7	dummy8	dummy9	dummy10	1.497	1.348	121	34	155	95	0	55	1	10	21	12	19	15	17	14	13	0	0	0	0	0	0	0	0	0	3	16	15	10	21	12	19
143	Wounding	B	6h	Direct	clean	Wounding	Wounding	dummy2	dummy3	dummy4	dummy5	dummy6	dummy7	dummy8	dummy9	dummy10	1.703	1.511	127	38	165	95	0	48	1	11	30	14	22	20	20	9	1	0	0	0	0	0	0	0	0	9	19	10	0	11	30	14	22
144	Wounding	B	6h	Direct	clean	Wounding	Wounding	dummy2	dummy3	dummy4	dummy5	dummy6	dummy7	dummy8	dummy9	dummy10	1.597	1.419	69	10	79	95	0	34	1	12	22	16	18	1	0	0	0	0	0	0	1	0	0	8	1	0	0	0	0	12	23	16	18
145	Mating foreign male	B	NA	Direct	NA	Mating foreign male	dummy1	dummy2	dummy3	dummy4	dummy5	dummy6	dummy7	dummy8	dummy9	dummy10	1.521	1.349	115	43	158	95	0	42	1	22	22	18	22	20	11	0	0	0	0	0	0	0	0	0	7	17	17	2	0	22	22	18	22
146	Mating foreign male	B	NA	Direct	NA	Mating foreign male	dummy1	dummy2	dummy3	dummy4	dummy5	dummy6	dummy7	dummy8	dummy9	dummy10	NA	1.32	149	32	181	95	0	49	1	22	25	18	23	17	17	13	12	2	0	0	0	0	0	0	1	1	8	15	7	22	25	18	23
147	Mating foreign male	B	NA	Direct	NA	Mating foreign male	dummy1	dummy2	dummy3	dummy4	dummy5	dummy6	dummy7	dummy8	dummy9	dummy10	1.411	1.385	85	13	98	95	0	49	1	13	15	11	14	10	14	8	0	0	0	0	0	0	0	0	1	1	9	2	0	13	15	11	14
148	Microbe effects indirect on A sperm	A	24h	Indirect	live.bact A	Microbe effects indirect on A sperm	Microbe effects indirect on A sperm	Microbe effects indirect on A sperm	Microbe effects indirect on A sperm	Microbe effects indirect on A sperm	dummy5	dummy6	dummy7	Microbe effects on A sperm	dummy9	Microbe effects	1.579	1.43	139	15	154	95	0	56	1	22	24	16	27	15	18	9	8	0	0	0	0	0	0	0	0	1	4	10	0	22	24	16	27
150	Microbe effects indirect on A sperm	A	24h	Indirect	live.bact A	Microbe effects indirect on A sperm	Microbe effects indirect on A sperm	Microbe effects indirect on A sperm	Microbe effects indirect on A sperm	Microbe effects indirect on A sperm	dummy5	dummy6	dummy7	Microbe effects on A sperm	dummy9	Microbe effects	1.525	NA	169	0	169	95	0	77	0	14	18	13	16	22	20	14	18	17	17	0	0	0	0	0	0	0	0	0	0	14	18	13	16
151	Indirect effect of female immune system activation	A	24h	Indirect	dead.bact A	Indirect effect of female immune system activation	Indirect effect of female immune system activation	Indirect effect of female immune system activation	dummy3	dummy4	dummy5	dummy6	dummy7	dummy8	dummy9	dummy10	1.514	1.549	118	13	131	95	0	56	1	17	23	14	20	16	16	12	0	0	0	0	0	0	0	0	0	1	12	0	0	17	23	14	20
152	Indirect effect of female immune system activation	A	24h	Indirect	dead.bact A	Indirect effect of female immune system activation	Indirect effect of female immune system activation	Indirect effect of female immune system activation	dummy3	dummy4	dummy5	dummy6	dummy7	dummy8	dummy9	dummy10	1.6	1.32	129	29	158	95	0	56	1	12	25	7	23	17	17	15	10	3	0	0	0	0	0	0	0	0	6	12	11	12	25	7	23
153	Indirect effect of female immune system activation	A	24h	Indirect	dead.bact A	Indirect effect of female immune system activation	Indirect effect of female immune system activation	Indirect effect of female immune system activation	dummy3	dummy4	dummy5	dummy6	dummy7	dummy8	dummy9	dummy10	1.475	1.501	166	12	178	95	0	70	1	14	27	18	22	22	17	16	20	7	3	1	0	0	1	0	0	0	0	1	9	15	27	18	23
155	Wounding	A	24h	Indirect	clean	Wounding	Wounding	dummy2	dummy3	dummy4	dummy5	dummy6	dummy7	dummy8	dummy9	dummy10	1.655	1.483	161	14	175	95	0	56	1	16	26	19	21	20	18	16	13	12	0	0	0	1	0	0	0	0	2	5	6	16	26	20	21
156	Wounding	A	24h	Indirect	clean	Wounding	Wounding	dummy2	dummy3	dummy4	dummy5	dummy6	dummy7	dummy8	dummy9	dummy10	1.586	1.424	127	18	145	95	0	56	1	20	25	17	16	16	15	14	4	0	0	0	0	0	0	0	0	0	11	6	1	20	25	17	16
157	Microbe effects direct on A sperm	A	6h	Direct	live.bact A	Microbe effects direct on A sperm	Microbe effects direct on A sperm	Microbe effects direct on A sperm	Microbe effects direct on A sperm	Microbe effects direct on A sperm	Microbe effects direct on A sperm	dummy6	dummy7	Microbe effects on A sperm	dummy9	Microbe effects	1.55	1.5	116	6	122	95	0	69	1	12	18	14	12	12	11	9	12	12	4	0	0	0	0	0	0	0	0	0	6	12	18	14	12
158	Microbe effects direct on A sperm	A	6h	Direct	live.bact A	Microbe effects direct on A sperm	Microbe effects direct on A sperm	Microbe effects direct on A sperm	Microbe effects direct on A sperm	Microbe effects direct on A sperm	Microbe effects direct on A sperm	dummy6	dummy7	Microbe effects on A sperm	dummy9	Microbe effects	1.588	1.441	143	9	152	95	0	62	1	11	33	16	24	18	12	13	13	3	0	0	0	0	0	0	0	0	0	8	1	11	33	16	24
159	Microbe effects direct on A sperm	A	6h	Direct	live.bact A	Microbe effects direct on A sperm	Microbe effects direct on A sperm	Microbe effects direct on A sperm	Microbe effects direct on A sperm	Microbe effects direct on A sperm	Microbe effects direct on A sperm	dummy6	dummy7	Microbe effects on A sperm	dummy9	Microbe effects	1.528	1.485	54	14	68	95	0	48	1	5	3	6	17	12	10	1	0	0	0	0	0	0	0	0	1	4	8	1	0	5	3	6	17
160	Direct effect of female immune system activation	A	6h	Direct	dead.bact A	Direct effect of female immune system activation	Direct effect of female immune system activation	Direct effect of female immune system activation	Direct effect of female immune system activation	dummy4	dummy5	dummy6	dummy7	dummy8	dummy9	dummy10	1.567	1.363	72	5	77	95	0	55	1	7	13	7	7	7	12	7	5	7	0	0	0	0	0	0	0	0	2	3	0	7	13	7	7
161	Direct effect of female immune system activation	A	6h	Direct	dead.bact A	Direct effect of female immune system activation	Direct effect of female immune system activation	Direct effect of female immune system activation	Direct effect of female immune system activation	dummy4	dummy5	dummy6	dummy7	dummy8	dummy9	dummy10	1.643	1.321	174	11	185	95	0	55	1	19	23	8	27	20	19	15	17	12	14	0	0	3	0	0	0	0	2	3	3	19	23	11	27
162	Direct effect of female immune system activation	A	6h	Direct	dead.bact A	Direct effect of female immune system activation	Direct effect of female immune system activation	Direct effect of female immune system activation	Direct effect of female immune system activation	dummy4	dummy5	dummy6	dummy7	dummy8	dummy9	dummy10	1.477	1.486	91	12	103	95	0	62	1	8	15	9	14	9	10	10	12	4	0	0	0	0	0	0	0	0	0	4	8	8	15	9	14
163	Wounding	A	6h	Direct	clean	Wounding	Wounding	dummy2	dummy3	dummy4	dummy5	dummy6	dummy7	dummy8	dummy9	dummy10	1.675	1.45	150	18	168	95	0	62	1	13	26	16	28	16	21	15	15	0	0	0	0	0	0	1	0	0	0	10	7	13	26	16	28
164	Wounding	A	6h	Direct	clean	Wounding	Wounding	dummy2	dummy3	dummy4	dummy5	dummy6	dummy7	dummy8	dummy9	dummy10	1.673	1.461	54	1	55	39	1	20	0	15	30	9	NA	NA	NA	NA	NA	NA	NA	0	1	0	NA	NA	NA	NA	NA	NA	NA	15	31	9	NA
165	Wounding	A	6h	Direct	clean	Wounding	Wounding	dummy2	dummy3	dummy4	dummy5	dummy6	dummy7	dummy8	dummy9	dummy10	1.612	1.516	121	25	146	67	1	41	1	26	28	20	28	18	1	0	NA	NA	NA	0	0	0	0	0	19	6	NA	NA	NA	26	28	20	28
166	Control	A	NA	Indirect	NA	Control	dummy1	dummy2	dummy3	dummy4	dummy5	dummy6	dummy7	dummy8	dummy9	dummy10	1.471	1.493	150	5	155	95	0	70	1	9	14	16	20	11	17	12	21	16	14	0	0	0	0	0	0	0	0	1	4	9	14	16	20
167	Control	A	NA	Indirect	NA	Control	dummy1	dummy2	dummy3	dummy4	dummy5	dummy6	dummy7	dummy8	dummy9	dummy10	1.57	1.433	119	8	127	95	0	56	1	8	17	14	17	8	9	11	11	10	14	0	0	0	0	0	0	0	4	2	2	8	17	14	17
168	Control	A	NA	Direct	NA	Control	dummy1	dummy2	dummy3	dummy4	dummy5	dummy6	dummy7	dummy8	dummy9	dummy10	1.585	1.446	46	0	46	95	0	77	0	12	21	9	4	0	0	0	0	0	0	0	0	0	0	0	0	0	0	0	0	12	21	9	4
169	Control	A	NA	Direct	NA	Control	dummy1	dummy2	dummy3	dummy4	dummy5	dummy6	dummy7	dummy8	dummy9	dummy10	1.513	1.704	123	22	145	95	0	63	1	13	19	16	15	14	15	14	13	4	0	0	0	0	0	0	0	0	0	10	12	13	19	16	15
170	Control	A	NA	Indirect	NA	Control	dummy1	dummy2	dummy3	dummy4	dummy5	dummy6	dummy7	dummy8	dummy9	dummy10	1.699	1.431	175	2	177	95	0	70	1	17	30	19	25	17	18	12	10	10	17	0	0	0	0	0	0	0	1	0	1	17	30	19	25
171	Control	A	NA	Direct	NA	Control	dummy1	dummy2	dummy3	dummy4	dummy5	dummy6	dummy7	dummy8	dummy9	dummy10	1.635	1.46	143	30	173	95	0	56	1	15	27	19	23	16	18	14	11	0	0	0	0	0	0	0	0	0	9	13	8	15	27	19	23
172	Wounding	A	6h	Direct	clean	Wounding	Wounding	dummy2	dummy3	dummy4	dummy5	dummy6	dummy7	dummy8	dummy9	dummy10	1.587	1.318	39	0	39	39	1	20	0	12	25	2	NA	NA	NA	NA	NA	NA	NA	0	0	0	NA	NA	NA	NA	NA	NA	NA	12	25	2	NA
173	Wounding	A	6h	Direct	clean	Wounding	Wounding	dummy2	dummy3	dummy4	dummy5	dummy6	dummy7	dummy8	dummy9	dummy10	1.609	1.361	98	1	99	95	0	62	1	6	22	14	23	13	17	3	0	0	0	0	0	0	0	0	0	0	1	0	0	6	22	14	23
174	Wounding	A	6h	Direct	clean	Wounding	Wounding	dummy2	dummy3	dummy4	dummy5	dummy6	dummy7	dummy8	dummy9	dummy10	1.583	1.437	176	6	182	95	0	68	1	10	34	21	28	16	21	6	10	17	13	0	0	0	0	1	0	0	1	0	4	10	34	21	28
175	Direct effect of female immune system activation	A	6h	Direct	dead.bact A	Direct effect of female immune system activation	Direct effect of female immune system activation	Direct effect of female immune system activation	Direct effect of female immune system activation	dummy4	dummy5	dummy6	dummy7	dummy8	dummy9	dummy10	1.684	1.415	74	2	76	46	1	27	1	18	29	17	10	NA	NA	NA	NA	NA	NA	0	1	0	1	NA	NA	NA	NA	NA	NA	18	30	17	11
176	Direct effect of female immune system activation	A	6h	Direct	dead.bact A	Direct effect of female immune system activation	Direct effect of female immune system activation	Direct effect of female immune system activation	Direct effect of female immune system activation	dummy4	dummy5	dummy6	dummy7	dummy8	dummy9	dummy10	1.665	1.472	96	49	145	95	0	41	1	9	30	20	31	5	1	0	0	0	0	0	0	0	0	0	6	14	17	12	0	9	30	20	31
177	Direct effect of female immune system activation	A	6h	Direct	dead.bact A	Direct effect of female immune system activation	Direct effect of female immune system activation	Direct effect of female immune system activation	Direct effect of female immune system activation	dummy4	dummy5	dummy6	dummy7	dummy8	dummy9	dummy10	1.428	1.312	130	7	137	95	0	55	1	15	22	15	22	14	15	12	9	6	0	0	0	0	0	0	0	0	6	1	0	15	22	15	22
178	Microbe effects direct on A sperm	A	6h	Direct	live.bact A	Microbe effects direct on A sperm	Microbe effects direct on A sperm	Microbe effects direct on A sperm	Microbe effects direct on A sperm	Microbe effects direct on A sperm	Microbe effects direct on A sperm	dummy6	dummy7	Microbe effects on A sperm	dummy9	Microbe effects	1.686	1.493	166	32	198	95	0	62	1	16	28	16	27	17	23	17	18	4	0	0	0	0	1	0	0	0	1	9	21	16	28	16	28
179	Microbe effects direct on A sperm	A	6h	Direct	live.bact A	Microbe effects direct on A sperm	Microbe effects direct on A sperm	Microbe effects direct on A sperm	Microbe effects direct on A sperm	Microbe effects direct on A sperm	Microbe effects direct on A sperm	dummy6	dummy7	Microbe effects on A sperm	dummy9	Microbe effects	1.572	1.631	35	0	35	39	1	NA	NA	11	24	0	NA	NA	NA	NA	NA	NA	NA	0	0	0	NA	NA	NA	NA	NA	NA	NA	11	24	0	NA
180	Microbe effects direct on A sperm	A	6h	Direct	live.bact A	Microbe effects direct on A sperm	Microbe effects direct on A sperm	Microbe effects direct on A sperm	Microbe effects direct on A sperm	Microbe effects direct on A sperm	Microbe effects direct on A sperm	dummy6	dummy7	Microbe effects on A sperm	dummy9	Microbe effects	1.547	1.464	116	1	117	95	0	76	1	12	19	11	17	14	10	4	8	12	9	0	0	0	0	0	0	0	0	0	1	12	19	11	17
181	Wounding	A	24h	Indirect	clean	Wounding	Wounding	dummy2	dummy3	dummy4	dummy5	dummy6	dummy7	dummy8	dummy9	dummy10	1.518	1.487	158	3	161	95	0	63	1	15	22	15	20	13	16	13	16	12	16	0	0	0	0	0	0	0	0	2	1	15	22	15	20
182	Wounding	A	24h	Indirect	clean	Wounding	Wounding	dummy2	dummy3	dummy4	dummy5	dummy6	dummy7	dummy8	dummy9	dummy10	1.714	1.531	187	2	189	95	0	70	1	18	29	21	25	19	15	15	17	15	13	0	0	0	0	0	0	0	0	1	1	18	29	21	25
185	Indirect effect of female immune system activation	A	24h	Indirect	dead.bact A	Indirect effect of female immune system activation	Indirect effect of female immune system activation	Indirect effect of female immune system activation	dummy3	dummy4	dummy5	dummy6	dummy7	dummy8	dummy9	dummy10	NA	1.299	37	1	38	95	0	NA	NA	0	8	19	2	0	0	2	6	0	0	1	0	0	0	0	0	0	0	0	0	1	8	19	2
186	Indirect effect of female immune system activation	A	24h	Indirect	dead.bact A	Indirect effect of female immune system activation	Indirect effect of female immune system activation	Indirect effect of female immune system activation	dummy3	dummy4	dummy5	dummy6	dummy7	dummy8	dummy9	dummy10	1.398	NA	40	0	40	46	1	28	0	11	15	10	4	NA	NA	NA	NA	NA	NA	0	0	0	0	NA	NA	NA	NA	NA	NA	11	15	10	4
187	Microbe effects indirect on A sperm	A	24h	Indirect	live.bact A	Microbe effects indirect on A sperm	Microbe effects indirect on A sperm	Microbe effects indirect on A sperm	Microbe effects indirect on A sperm	Microbe effects indirect on A sperm	dummy5	dummy6	dummy7	Microbe effects on A sperm	dummy9	Microbe effects	1.621	NA	162	35	197	95	0	49	1	21	31	18	23	17	16	14	11	11	0	0	0	0	0	0	0	2	4	10	19	21	31	18	23
188	Microbe effects indirect on A sperm	A	24h	Indirect	live.bact A	Microbe effects indirect on A sperm	Microbe effects indirect on A sperm	Microbe effects indirect on A sperm	Microbe effects indirect on A sperm	Microbe effects indirect on A sperm	dummy5	dummy6	dummy7	Microbe effects on A sperm	dummy9	Microbe effects	1.602	NA	133	5	138	95	0	56	1	19	23	8	11	17	14	14	15	3	9	0	0	0	0	0	0	0	2	3	0	19	23	8	11
189	Microbe effects indirect on A sperm	A	24h	Indirect	live.bact A	Microbe effects indirect on A sperm	Microbe effects indirect on A sperm	Microbe effects indirect on A sperm	Microbe effects indirect on A sperm	Microbe effects indirect on A sperm	dummy5	dummy6	dummy7	Microbe effects on A sperm	dummy9	Microbe effects	1.774	NA	23	0	23	32	1	14	0	11	12	NA	NA	NA	NA	NA	NA	NA	NA	0	0	NA	NA	NA	NA	NA	NA	NA	NA	11	12	NA	NA
190	Mating foreign male	B	NA	Direct	NA	Mating foreign male	dummy1	dummy2	dummy3	dummy4	dummy5	dummy6	dummy7	dummy8	dummy9	dummy10	1.632	1.45	218	1	219	95	0	77	0	21	31	24	25	20	15	18	24	20	20	0	0	1	0	0	0	0	0	0	0	21	31	25	25
191	Mating foreign male	B	NA	Indirect	NA	Mating foreign male	dummy1	dummy2	dummy3	dummy4	dummy5	dummy6	dummy7	dummy8	dummy9	dummy10	1.669	1.418	145	13	158	95	0	63	1	19	25	17	21	14	13	8	16	9	3	0	0	0	0	0	0	0	0	5	8	19	25	17	21
192	Mating foreign male	B	NA	Indirect	NA	Mating foreign male	dummy1	dummy2	dummy3	dummy4	dummy5	dummy6	dummy7	dummy8	dummy9	dummy10	1.654	1.469	190	3	193	95	0	56	1	17	25	13	26	21	18	21	16	15	18	0	0	0	0	0	0	0	2	1	0	17	25	13	26
193	Wounding	B	6h	Direct	clean	Wounding	Wounding	dummy2	dummy3	dummy4	dummy5	dummy6	dummy7	dummy8	dummy9	dummy10	1.542	1.489	0	13	13	53	1	NA	NA	0	0	0	0	0	NA	NA	NA	NA	NA	6	7	0	0	0	NA	NA	NA	NA	NA	6	7	0	0
194	Wounding	B	6h	Direct	clean	Wounding	Wounding	dummy2	dummy3	dummy4	dummy5	dummy6	dummy7	dummy8	dummy9	dummy10	1.637	1.349	149	11	160	95	0	41	1	16	29	18	26	19	15	11	15	0	0	0	0	0	0	1	1	0	0	9	0	16	29	18	26
195	Wounding	B	6h	Direct	clean	Wounding	Wounding	dummy2	dummy3	dummy4	dummy5	dummy6	dummy7	dummy8	dummy9	dummy10	1.645	1.294	129	15	144	95	0	55	1	15	29	16	21	16	19	12	1	0	0	0	0	0	0	0	0	1	14	0	0	15	29	16	21
196	Direct effect of female immune system activation	B	6h	Direct	dead.bact A	Direct effect of female immune system activation	Direct effect of female immune system activation	Direct effect of female immune system activation	Direct effect of female immune system activation	dummy4	dummy5	dummy6	dummy7	dummy8	dummy9	dummy10	1.577	1.188	126	24	150	95	0	62	1	15	22	16	16	14	14	14	13	2	0	0	2	0	4	0	0	0	0	8	10	15	24	16	20
197	Direct effect of female immune system activation	B	6h	Direct	dead.bact A	Direct effect of female immune system activation	Direct effect of female immune system activation	Direct effect of female immune system activation	Direct effect of female immune system activation	dummy4	dummy5	dummy6	dummy7	dummy8	dummy9	dummy10	1.498	1.565	113	13	126	95	0	55	1	11	20	12	17	12	12	11	5	7	6	0	0	0	0	0	0	0	2	1	10	11	20	12	17
198	Direct effect of female immune system activation	B	6h	Direct	dead.bact A	Direct effect of female immune system activation	Direct effect of female immune system activation	Direct effect of female immune system activation	Direct effect of female immune system activation	dummy4	dummy5	dummy6	dummy7	dummy8	dummy9	dummy10	1.59	1.571	19	0	19	32	1	13	0	18	1	NA	NA	NA	NA	NA	NA	NA	NA	0	0	NA	NA	NA	NA	NA	NA	NA	NA	18	1	NA	NA
199	Microbe effects direct on B sperm	B	6h	Direct	live.bact A	Microbe effects direct on B sperm	Microbe effects direct on B sperm	Microbe effects direct on B sperm	Microbe effects direct on B sperm	Microbe effects direct on B sperm	Microbe effects direct on B sperm	Microbe effects direct on B sperm	Microbe effects direct on B sperm	Microbe effects on B sperm	Microbe effects on B sperm	Microbe effects	1.577	1.434	93	28	121	95	0	48	1	16	22	12	17	12	12	2	0	0	0	0	0	0	0	0	1	11	11	5	0	16	22	12	17
201	Microbe effects direct on B sperm	B	6h	Direct	live.bact A	Microbe effects direct on B sperm	Microbe effects direct on B sperm	Microbe effects direct on B sperm	Microbe effects direct on B sperm	Microbe effects direct on B sperm	Microbe effects direct on B sperm	Microbe effects direct on B sperm	Microbe effects direct on B sperm	Microbe effects on B sperm	Microbe effects on B sperm	Microbe effects	1.692	1.418	10	0	10	95	0	20	0	0	0	10	0	0	0	0	0	0	0	0	0	0	0	0	0	0	0	0	0	0	0	10	0
202	Wounding	B	24h	Indirect	clean	Wounding	Wounding	dummy2	dummy3	dummy4	dummy5	dummy6	dummy7	dummy8	dummy9	dummy10	1.635	1.276	133	0	133	95	0	77	0	18	24	9	18	15	15	13	4	10	7	0	0	0	0	0	0	0	0	0	0	18	24	9	18
203	Wounding	B	24h	Indirect	clean	Wounding	Wounding	dummy2	dummy3	dummy4	dummy5	dummy6	dummy7	dummy8	dummy9	dummy10	1.566	1.425	86	14	100	81	1	49	1	10	17	14	15	12	11	6	1	0	NA	0	0	0	0	0	0	2	12	0	NA	10	17	14	15
204	Wounding	B	24h	Indirect	clean	Wounding	Wounding	dummy2	dummy3	dummy4	dummy5	dummy6	dummy7	dummy8	dummy9	dummy10	1.652	1.426	103	25	128	95	0	34	1	8	33	14	27	13	7	1	0	0	0	0	0	0	0	2	9	12	2	0	0	8	33	14	27
205	Indirect effect of female immune system activation	B	24h	Indirect	dead.bact A	Indirect effect of female immune system activation	Indirect effect of female immune system activation	Indirect effect of female immune system activation	dummy3	dummy4	dummy5	dummy6	dummy7	dummy8	dummy9	dummy10	1.642	1.424	145	31	176	95	0	62	1	6	31	14	19	17	19	19	18	1	1	0	0	0	0	0	0	0	1	18	12	6	31	14	19
207	Indirect effect of female immune system activation	B	24h	Indirect	dead.bact A	Indirect effect of female immune system activation	Indirect effect of female immune system activation	Indirect effect of female immune system activation	dummy3	dummy4	dummy5	dummy6	dummy7	dummy8	dummy9	dummy10	1.557	1.514	44	0	44	39	1	20	0	14	24	6	NA	NA	NA	NA	NA	NA	NA	0	0	0	NA	NA	NA	NA	NA	NA	NA	14	24	6	NA
208	Microbe effects indirect on B sperm	B	24h	Indirect	live.bact A	Microbe effects indirect on B sperm	Microbe effects indirect on B sperm	Microbe effects indirect on B sperm	Microbe effects indirect on B sperm	Microbe effects indirect on B sperm	Microbe effects indirect on B sperm	Microbe effects indirect on B sperm	dummy7	Microbe effects on B sperm	Microbe effects on B sperm	Microbe effects	1.557	1.489	151	37	188	95	0	55	1	9	29	18	28	17	15	19	14	2	0	0	0	0	0	0	0	0	4	19	14	9	29	18	28
209	Microbe effects indirect on B sperm	B	24h	Indirect	live.bact A	Microbe effects indirect on B sperm	Microbe effects indirect on B sperm	Microbe effects indirect on B sperm	Microbe effects indirect on B sperm	Microbe effects indirect on B sperm	Microbe effects indirect on B sperm	Microbe effects indirect on B sperm	dummy7	Microbe effects on B sperm	Microbe effects on B sperm	Microbe effects	NA	1.448	1	0	1	25	1	NA	NA	1	NA	NA	NA	NA	NA	NA	NA	NA	NA	0	NA	NA	NA	NA	NA	NA	NA	NA	NA	1	NA	NA	NA
210	Microbe effects indirect on B sperm	B	24h	Indirect	live.bact A	Microbe effects indirect on B sperm	Microbe effects indirect on B sperm	Microbe effects indirect on B sperm	Microbe effects indirect on B sperm	Microbe effects indirect on B sperm	Microbe effects indirect on B sperm	Microbe effects indirect on B sperm	dummy7	Microbe effects on B sperm	Microbe effects on B sperm	Microbe effects	1.568	1.416	89	52	141	95	0	41	1	9	26	13	19	14	6	2	0	0	0	0	0	0	0	0	9	9	12	11	11	9	26	13	19
211	Microbe effects indirect on B sperm	B	24h	Indirect	live.bact A	Microbe effects indirect on B sperm	Microbe effects indirect on B sperm	Microbe effects indirect on B sperm	Microbe effects indirect on B sperm	Microbe effects indirect on B sperm	Microbe effects indirect on B sperm	Microbe effects indirect on B sperm	dummy7	Microbe effects on B sperm	Microbe effects on B sperm	Microbe effects	1.765	1.428	161	34	195	95	0	55	1	12	36	16	28	17	17	18	16	1	0	0	0	0	0	0	0	0	2	16	16	12	36	16	28
212	Microbe effects indirect on B sperm	B	24h	Indirect	live.bact A	Microbe effects indirect on B sperm	Microbe effects indirect on B sperm	Microbe effects indirect on B sperm	Microbe effects indirect on B sperm	Microbe effects indirect on B sperm	Microbe effects indirect on B sperm	Microbe effects indirect on B sperm	dummy7	Microbe effects on B sperm	Microbe effects on B sperm	Microbe effects	1.574	1.479	165	0	165	95	0	76	0	14	31	17	26	19	16	20	17	5	0	0	0	0	0	0	0	0	0	0	0	14	31	17	26
213	Indirect effect of female immune system activation	B	24h	Indirect	dead.bact A	Indirect effect of female immune system activation	Indirect effect of female immune system activation	Indirect effect of female immune system activation	dummy3	dummy4	dummy5	dummy6	dummy7	dummy8	dummy9	dummy10	1.631	1.29	153	3	156	95	0	69	1	11	12	9	28	16	19	15	18	12	13	0	1	0	1	0	0	0	0	0	1	11	13	9	29
215	Wounding	B	24h	Indirect	clean	Wounding	Wounding	dummy2	dummy3	dummy4	dummy5	dummy6	dummy7	dummy8	dummy9	dummy10	1.632	1.359	129	28	157	95	0	41	1	18	30	13	26	17	19	5	1	0	0	0	0	0	0	1	1	10	12	4	0	18	30	13	26
216	Wounding	B	24h	Indirect	clean	Wounding	Wounding	dummy2	dummy3	dummy4	dummy5	dummy6	dummy7	dummy8	dummy9	dummy10	1.533	1.364	51	28	79	95	0	27	1	11	24	16	0	0	0	0	0	0	0	0	0	0	22	5	0	1	0	0	0	11	24	16	22
217	Microbe effects direct on B sperm	B	6h	Direct	live.bact A	Microbe effects direct on B sperm	Microbe effects direct on B sperm	Microbe effects direct on B sperm	Microbe effects direct on B sperm	Microbe effects direct on B sperm	Microbe effects direct on B sperm	Microbe effects direct on B sperm	Microbe effects direct on B sperm	Microbe effects on B sperm	Microbe effects on B sperm	Microbe effects	1.71	1.591	77	19	96	95	0	27	1	13	26	19	16	3	0	0	0	0	0	1	0	0	5	11	2	0	0	0	0	14	26	19	21
218	Microbe effects direct on B sperm	B	6h	Direct	live.bact A	Microbe effects direct on B sperm	Microbe effects direct on B sperm	Microbe effects direct on B sperm	Microbe effects direct on B sperm	Microbe effects direct on B sperm	Microbe effects direct on B sperm	Microbe effects direct on B sperm	Microbe effects direct on B sperm	Microbe effects on B sperm	Microbe effects on B sperm	Microbe effects	1.633	1.375	30	0	30	95	0	12	0	0	30	0	0	0	0	0	0	0	0	0	0	0	0	0	0	0	0	0	0	0	30	0	0
219	Direct effect of female immune system activation	B	6h	Direct	dead.bact A	Direct effect of female immune system activation	Direct effect of female immune system activation	Direct effect of female immune system activation	Direct effect of female immune system activation	dummy4	dummy5	dummy6	dummy7	dummy8	dummy9	dummy10	1.598	1.468	128	30	158	95	0	47	1	13	0	17	23	16	19	16	20	4	0	0	0	0	0	0	1	1	1	17	10	13	0	17	23
220	Direct effect of female immune system activation	B	6h	Direct	dead.bact A	Direct effect of female immune system activation	Direct effect of female immune system activation	Direct effect of female immune system activation	Direct effect of female immune system activation	dummy4	dummy5	dummy6	dummy7	dummy8	dummy9	dummy10	1.613	1.504	156	22	178	95	0	61	1	9	28	16	23	19	16	16	19	10	0	1	0	0	1	0	0	0	0	5	15	10	28	16	24
222	Wounding	B	6h	Direct	clean	Wounding	Wounding	dummy2	dummy3	dummy4	dummy5	dummy6	dummy7	dummy8	dummy9	dummy10	1.478	1.597	84	22	106	95	0	40	1	6	21	14	16	9	11	6	1	0	0	0	0	0	0	1	2	5	13	1	0	6	21	14	16
223	Mating foreign male	B	NA	Indirect	NA	Mating foreign male	dummy1	dummy2	dummy3	dummy4	dummy5	dummy6	dummy7	dummy8	dummy9	dummy10	1.602	1.489	73	15	88	95	0	41	1	7	21	10	18	14	3	0	0	0	0	0	0	0	0	0	10	5	0	0	0	7	21	10	18
226	Microbe effects indirect on A sperm	A	24h	Indirect	live.bact A	Microbe effects indirect on A sperm	Microbe effects indirect on A sperm	Microbe effects indirect on A sperm	Microbe effects indirect on A sperm	Microbe effects indirect on A sperm	dummy5	dummy6	dummy7	Microbe effects on A sperm	dummy9	Microbe effects	1.634	NA	4	0	4	25	1	NA	NA	4	NA	NA	NA	NA	NA	NA	NA	NA	NA	0	NA	NA	NA	NA	NA	NA	NA	NA	NA	4	NA	NA	NA
227	Indirect effect of female immune system activation	A	24h	Indirect	dead.bact A	Indirect effect of female immune system activation	Indirect effect of female immune system activation	Indirect effect of female immune system activation	dummy3	dummy4	dummy5	dummy6	dummy7	dummy8	dummy9	dummy10	1.386	NA	80	7	87	95	0	56	1	7	14	10	9	8	10	9	5	8	0	0	0	0	1	0	0	0	2	4	0	7	14	10	10
228	Indirect effect of female immune system activation	A	24h	Indirect	dead.bact A	Indirect effect of female immune system activation	Indirect effect of female immune system activation	Indirect effect of female immune system activation	dummy3	dummy4	dummy5	dummy6	dummy7	dummy8	dummy9	dummy10	1.54	NA	104	15	119	95	0	56	1	14	15	13	16	9	12	13	12	0	0	0	0	0	0	1	0	0	2	11	1	14	15	13	16
230	Wounding	A	24h	Indirect	clean	Wounding	Wounding	dummy2	dummy3	dummy4	dummy5	dummy6	dummy7	dummy8	dummy9	dummy10	1.57	NA	156	24	180	95	0	56	1	16	29	16	21	20	18	15	19	2	0	0	0	0	0	0	1	0	2	14	7	16	29	16	21
231	Microbe effects direct on A sperm	A	6h	Direct	live.bact A	Microbe effects direct on A sperm	Microbe effects direct on A sperm	Microbe effects direct on A sperm	Microbe effects direct on A sperm	Microbe effects direct on A sperm	Microbe effects direct on A sperm	dummy6	dummy7	Microbe effects on A sperm	dummy9	Microbe effects	1.658	1.471	113	6	119	95	0	55	1	16	26	15	23	14	11	6	2	0	0	1	1	1	0	0	0	0	2	1	0	17	27	16	23
233	Direct effect of female immune system activation	A	6h	Direct	dead.bact A	Direct effect of female immune system activation	Direct effect of female immune system activation	Direct effect of female immune system activation	Direct effect of female immune system activation	dummy4	dummy5	dummy6	dummy7	dummy8	dummy9	dummy10	1.514	1.529	70	2	72	67	1	27	1	8	16	10	9	11	12	4	NA	NA	NA	0	0	1	1	0	0	0	NA	NA	NA	8	16	11	10
234	Direct effect of female immune system activation	A	6h	Direct	dead.bact A	Direct effect of female immune system activation	Direct effect of female immune system activation	Direct effect of female immune system activation	Direct effect of female immune system activation	dummy4	dummy5	dummy6	dummy7	dummy8	dummy9	dummy10	1.607	1.337	13	0	13	25	1	NA	NA	13	NA	NA	NA	NA	NA	NA	NA	NA	NA	0	NA	NA	NA	NA	NA	NA	NA	NA	NA	13	NA	NA	NA
235	Wounding	A	6h	Direct	clean	Wounding	Wounding	dummy2	dummy3	dummy4	dummy5	dummy6	dummy7	dummy8	dummy9	dummy10	1.596	1.496	145	16	161	95	0	55	1	26	25	17	18	12	15	13	15	4	0	0	0	1	0	0	0	0	1	8	6	26	25	18	18
236	Wounding	A	6h	Direct	clean	Wounding	Wounding	dummy2	dummy3	dummy4	dummy5	dummy6	dummy7	dummy8	dummy9	dummy10	1.566	1.364	14	0	14	32	1	NA	NA	8	6	0	NA	NA	NA	NA	NA	NA	NA	0	0	0	NA	NA	NA	NA	NA	NA	NA	8	6	0	NA
237	Control	A	NA	Indirect	NA	Control	dummy1	dummy2	dummy3	dummy4	dummy5	dummy6	dummy7	dummy8	dummy9	dummy10	1.546	1.527	189	7	196	95	0	61	1	8	36	19	22	15	18	21	23	17	10	0	0	0	0	0	0	0	0	2	5	8	36	19	22
[truncated: 6 more columns]
