# Supplementary material for: Semen adaptation to microbes in an insect
Source: Evol Lett. 2024 May 20;8(5):638–46. doi: 10.1093/evlett/qrae021 (PMC11424074; doi:10.1093/evlett/qrae021)
Supplement: qrae021_suppl_Supplementary_Material [file qrae021_suppl_supplementary_material.zip › Otti et al. 2024 Data S1 - subset egg laying rate microbe.csv]

	female	treatment.levels	phase	sperm	stab.time.after.mating	microbe.contact	stab.type	fertile	total	combo.treat
1	10	Microbe effects direct on A sperm	Early	A	6h	Direct	live.bact A	22	24	Microbe effects direct on A sperm Early
2	10	Microbe effects direct on A sperm	Late	A	6h	Direct	live.bact A	13.8333333333333	16.3333333333333	Microbe effects direct on A sperm Late
3	11	Microbe effects direct on A sperm	Early	A	6h	Direct	live.bact A	26.25	26.25	Microbe effects direct on A sperm Early
4	11	Microbe effects direct on A sperm	Late	A	6h	Direct	live.bact A	19	20.8333333333333	Microbe effects direct on A sperm Late
5	12	Microbe effects direct on A sperm	Early	A	6h	Direct	live.bact A	22.5	22.5	Microbe effects direct on A sperm Early
6	12	Microbe effects direct on A sperm	Late	A	6h	Direct	live.bact A	15.5	15.5	Microbe effects direct on A sperm Late
7	19	Microbe effects direct on A sperm	Early	A	6h	Direct	live.bact A	9.5	9.5	Microbe effects direct on A sperm Early
8	19	Microbe effects direct on A sperm	Late	A	6h	Direct	live.bact A	NA	NA	Microbe effects direct on A sperm Late
9	20	Microbe effects direct on A sperm	Early	A	6h	Direct	live.bact A	21	21.25	Microbe effects direct on A sperm Early
10	20	Microbe effects direct on A sperm	Late	A	6h	Direct	live.bact A	15.6	17.1666666666667	Microbe effects direct on A sperm Late
11	21	Microbe effects direct on A sperm	Early	A	6h	Direct	live.bact A	17.25	18.25	Microbe effects direct on A sperm Early
12	21	Microbe effects direct on A sperm	Late	A	6h	Direct	live.bact A	8.66666666666667	11	Microbe effects direct on A sperm Late
13	31	Microbe effects direct on B sperm	Early	B	6h	Direct	live.bact A	12.5	13.5	Microbe effects direct on B sperm Early
14	31	Microbe effects direct on B sperm	Late	B	6h	Direct	live.bact A	NA	NA	Microbe effects direct on B sperm Late
15	32	Microbe effects direct on B sperm	Early	B	6h	Direct	live.bact A	17.25	17.25	Microbe effects direct on B sperm Early
16	32	Microbe effects direct on B sperm	Late	B	6h	Direct	live.bact A	12	12.2	Microbe effects direct on B sperm Late
17	33	Microbe effects direct on B sperm	Early	B	6h	Direct	live.bact A	14.25	14.25	Microbe effects direct on B sperm Early
18	33	Microbe effects direct on B sperm	Late	B	6h	Direct	live.bact A	11.25	12.2	Microbe effects direct on B sperm Late
19	40	Microbe effects indirect on B sperm	Early	B	24h	Indirect	live.bact A	18.5	18.5	Microbe effects indirect on B sperm Early
20	40	Microbe effects indirect on B sperm	Late	B	24h	Indirect	live.bact A	12.5	11	Microbe effects indirect on B sperm Late
21	41	Microbe effects indirect on B sperm	Early	B	24h	Indirect	live.bact A	24	24	Microbe effects indirect on B sperm Early
22	41	Microbe effects indirect on B sperm	Late	B	24h	Indirect	live.bact A	13	10.4	Microbe effects indirect on B sperm Late
23	42	Microbe effects indirect on B sperm	Early	B	24h	Indirect	live.bact A	16	16	Microbe effects indirect on B sperm Early
24	42	Microbe effects indirect on B sperm	Late	B	24h	Indirect	live.bact A	8.66666666666667	10	Microbe effects indirect on B sperm Late
25	43	Microbe effects indirect on B sperm	Early	B	24h	Indirect	live.bact A	18.5	18.5	Microbe effects indirect on B sperm Early
26	43	Microbe effects indirect on B sperm	Late	B	24h	Indirect	live.bact A	10.6666666666667	12.1666666666667	Microbe effects indirect on B sperm Late
27	44	Microbe effects indirect on B sperm	Early	B	24h	Indirect	live.bact A	24.5	24.5	Microbe effects indirect on B sperm Early
28	44	Microbe effects indirect on B sperm	Late	B	24h	Indirect	live.bact A	10.75	11.8333333333333	Microbe effects indirect on B sperm Late
29	45	Microbe effects indirect on B sperm	Early	B	24h	Indirect	live.bact A	6	6	Microbe effects indirect on B sperm Early
30	45	Microbe effects indirect on B sperm	Late	B	24h	Indirect	live.bact A	NA	NA	Microbe effects indirect on B sperm Late
31	52	Microbe effects direct on B sperm	Early	B	6h	Direct	live.bact A	21	21	Microbe effects direct on B sperm Early
32	52	Microbe effects direct on B sperm	Late	B	6h	Direct	live.bact A	9.5	9.33333333333333	Microbe effects direct on B sperm Late
33	53	Microbe effects direct on B sperm	Early	B	6h	Direct	live.bact A	18.5	18.75	Microbe effects direct on B sperm Early
34	53	Microbe effects direct on B sperm	Late	B	6h	Direct	live.bact A	0	0.5	Microbe effects direct on B sperm Late
35	54	Microbe effects direct on B sperm	Early	B	6h	Direct	live.bact A	18.5	18.5	Microbe effects direct on B sperm Early
36	54	Microbe effects direct on B sperm	Late	B	6h	Direct	live.bact A	12	13	Microbe effects direct on B sperm Late
37	64	Microbe effects indirect on A sperm	Early	A	24h	Indirect	live.bact A	24.25	24.25	Microbe effects indirect on A sperm Early
38	64	Microbe effects indirect on A sperm	Late	A	24h	Indirect	live.bact A	16	16.5	Microbe effects indirect on A sperm Late
39	65	Microbe effects indirect on A sperm	Early	A	24h	Indirect	live.bact A	25.75	25.75	Microbe effects indirect on A sperm Early
40	65	Microbe effects indirect on A sperm	Late	A	24h	Indirect	live.bact A	15.8	18	Microbe effects indirect on A sperm Late
41	66	Microbe effects indirect on A sperm	Early	A	24h	Indirect	live.bact A	20	20	Microbe effects indirect on A sperm Early
42	66	Microbe effects indirect on A sperm	Late	A	24h	Indirect	live.bact A	14.3333333333333	17.5	Microbe effects indirect on A sperm Late
43	75	Microbe effects indirect on A sperm	Early	A	24h	Indirect	live.bact A	8	8.75	Microbe effects indirect on A sperm Early
44	75	Microbe effects indirect on A sperm	Late	A	24h	Indirect	live.bact A	3	2	Microbe effects indirect on A sperm Late
45	94	Microbe effects direct on A sperm	Early	A	6h	Direct	live.bact A	20.75	20.75	Microbe effects direct on A sperm Early
46	94	Microbe effects direct on A sperm	Late	A	6h	Direct	live.bact A	0.5	9.5	Microbe effects direct on A sperm Late
47	95	Microbe effects direct on A sperm	Early	A	6h	Direct	live.bact A	17.25	17.25	Microbe effects direct on A sperm Early
48	95	Microbe effects direct on A sperm	Late	A	6h	Direct	live.bact A	11.5	11.5	Microbe effects direct on A sperm Late
49	96	Microbe effects direct on A sperm	Early	A	6h	Direct	live.bact A	21.25	21.25	Microbe effects direct on A sperm Early
50	96	Microbe effects direct on A sperm	Late	A	6h	Direct	live.bact A	9.75	10	Microbe effects direct on A sperm Late
51	103	Microbe effects indirect on A sperm	Early	A	24h	Indirect	live.bact A	19	19.25	Microbe effects indirect on A sperm Early
52	103	Microbe effects indirect on A sperm	Late	A	24h	Indirect	live.bact A	13	13.25	Microbe effects indirect on A sperm Late
53	104	Microbe effects indirect on A sperm	Early	A	24h	Indirect	live.bact A	16	16	Microbe effects indirect on A sperm Early
54	104	Microbe effects indirect on A sperm	Late	A	24h	Indirect	live.bact A	9.8	12.1666666666667	Microbe effects indirect on A sperm Late
55	115	Microbe effects direct on B sperm	Early	B	6h	Direct	live.bact A	0	1	Microbe effects direct on B sperm Early
56	115	Microbe effects direct on B sperm	Late	B	6h	Direct	live.bact A	NA	2	Microbe effects direct on B sperm Late
57	116	Microbe effects direct on B sperm	Early	B	6h	Direct	live.bact A	21	21	Microbe effects direct on B sperm Early
58	116	Microbe effects direct on B sperm	Late	B	6h	Direct	live.bact A	16.6666666666667	15	Microbe effects direct on B sperm Late
59	124	Microbe effects indirect on B sperm	Early	B	24h	Indirect	live.bact A	20.25	20.25	Microbe effects indirect on B sperm Early
60	124	Microbe effects indirect on B sperm	Late	B	24h	Indirect	live.bact A	15.5	14.8333333333333	Microbe effects indirect on B sperm Late
61	125	Microbe effects indirect on B sperm	Early	B	24h	Indirect	live.bact A	6	6	Microbe effects indirect on B sperm Early
62	125	Microbe effects indirect on B sperm	Late	B	24h	Indirect	live.bact A	NA	NA	Microbe effects indirect on B sperm Late
63	126	Microbe effects indirect on B sperm	Early	B	24h	Indirect	live.bact A	20.25	20.25	Microbe effects indirect on B sperm Early
64	126	Microbe effects indirect on B sperm	Late	B	24h	Indirect	live.bact A	10.6	17.4	Microbe effects indirect on B sperm Late
65	128	Microbe effects indirect on B sperm	Early	B	24h	Indirect	live.bact A	6	6	Microbe effects indirect on B sperm Early
66	128	Microbe effects indirect on B sperm	Late	B	24h	Indirect	live.bact A	NA	NA	Microbe effects indirect on B sperm Late
67	129	Microbe effects indirect on B sperm	Early	B	24h	Indirect	live.bact A	7	7	Microbe effects indirect on B sperm Early
68	129	Microbe effects indirect on B sperm	Late	B	24h	Indirect	live.bact A	NA	NA	Microbe effects indirect on B sperm Late
69	136	Microbe effects direct on B sperm	Early	B	6h	Direct	live.bact A	18	18	Microbe effects direct on B sperm Early
70	136	Microbe effects direct on B sperm	Late	B	6h	Direct	live.bact A	9	13.5	Microbe effects direct on B sperm Late
71	137	Microbe effects direct on B sperm	Early	B	6h	Direct	live.bact A	19.25	19.75	Microbe effects direct on B sperm Early
72	137	Microbe effects direct on B sperm	Late	B	6h	Direct	live.bact A	NA	9	Microbe effects direct on B sperm Late
73	138	Microbe effects direct on B sperm	Early	B	6h	Direct	live.bact A	10.5	10.5	Microbe effects direct on B sperm Early
74	138	Microbe effects direct on B sperm	Late	B	6h	Direct	live.bact A	6.66666666666667	7.4	Microbe effects direct on B sperm Late
75	148	Microbe effects indirect on A sperm	Early	A	24h	Indirect	live.bact A	22.25	22.25	Microbe effects indirect on A sperm Early
76	148	Microbe effects indirect on A sperm	Late	A	24h	Indirect	live.bact A	12.5	13	Microbe effects indirect on A sperm Late
77	150	Microbe effects indirect on A sperm	Early	A	24h	Indirect	live.bact A	15.25	15.25	Microbe effects indirect on A sperm Early
78	150	Microbe effects indirect on A sperm	Late	A	24h	Indirect	live.bact A	18	18	Microbe effects indirect on A sperm Late
79	157	Microbe effects direct on A sperm	Early	A	6h	Direct	live.bact A	14	14	Microbe effects direct on A sperm Early
80	157	Microbe effects direct on A sperm	Late	A	6h	Direct	live.bact A	10	11	Microbe effects direct on A sperm Late
81	158	Microbe effects direct on A sperm	Early	A	6h	Direct	live.bact A	21	21	Microbe effects direct on A sperm Early
82	158	Microbe effects direct on A sperm	Late	A	6h	Direct	live.bact A	11.8	11.3333333333333	Microbe effects direct on A sperm Late
83	159	Microbe effects direct on A sperm	Early	A	6h	Direct	live.bact A	7.75	7.75	Microbe effects direct on A sperm Early
84	159	Microbe effects direct on A sperm	Late	A	6h	Direct	live.bact A	7.66666666666667	7.4	Microbe effects direct on A sperm Late
85	178	Microbe effects direct on A sperm	Early	A	6h	Direct	live.bact A	21.75	22	Microbe effects direct on A sperm Early
86	178	Microbe effects direct on A sperm	Late	A	6h	Direct	live.bact A	15.8	18.3333333333333	Microbe effects direct on A sperm Late
87	179	Microbe effects direct on A sperm	Early	A	6h	Direct	live.bact A	17.5	11.6666666666667	Microbe effects direct on A sperm Early
88	179	Microbe effects direct on A sperm	Late	A	6h	Direct	live.bact A	NA	NA	Microbe effects direct on A sperm Late
89	180	Microbe effects direct on A sperm	Early	A	6h	Direct	live.bact A	14.75	14.75	Microbe effects direct on A sperm Early
90	180	Microbe effects direct on A sperm	Late	A	6h	Direct	live.bact A	9.5	9.66666666666667	Microbe effects direct on A sperm Late
91	187	Microbe effects indirect on A sperm	Early	A	24h	Indirect	live.bact A	23.25	23.25	Microbe effects indirect on A sperm Early
92	187	Microbe effects indirect on A sperm	Late	A	24h	Indirect	live.bact A	13.8	17.3333333333333	Microbe effects indirect on A sperm Late
93	188	Microbe effects indirect on A sperm	Early	A	24h	Indirect	live.bact A	15.25	15.25	Microbe effects indirect on A sperm Early
94	188	Microbe effects indirect on A sperm	Late	A	24h	Indirect	live.bact A	12	12.8333333333333	Microbe effects indirect on A sperm Late
95	189	Microbe effects indirect on A sperm	Early	A	24h	Indirect	live.bact A	11.5	11.5	Microbe effects indirect on A sperm Early
96	189	Microbe effects indirect on A sperm	Late	A	24h	Indirect	live.bact A	NA	NA	Microbe effects indirect on A sperm Late
97	199	Microbe effects direct on B sperm	Early	B	6h	Direct	live.bact A	16.75	16.75	Microbe effects direct on B sperm Early
98	199	Microbe effects direct on B sperm	Late	B	6h	Direct	live.bact A	8.66666666666667	10.8	Microbe effects direct on B sperm Late
99	201	Microbe effects direct on B sperm	Early	B	6h	Direct	live.bact A	3.33333333333333	2.5	Microbe effects direct on B sperm Early
100	201	Microbe effects direct on B sperm	Late	B	6h	Direct	live.bact A	NA	0	Microbe effects direct on B sperm Late
101	208	Microbe effects indirect on B sperm	Early	B	24h	Indirect	live.bact A	21	21	Microbe effects indirect on B sperm Early
102	208	Microbe effects indirect on B sperm	Late	B	24h	Indirect	live.bact A	13.4	17.3333333333333	Microbe effects indirect on B sperm Late
103	209	Microbe effects indirect on B sperm	Early	B	24h	Indirect	live.bact A	1	1	Microbe effects indirect on B sperm Early
104	209	Microbe effects indirect on B sperm	Late	B	24h	Indirect	live.bact A	NA	NA	Microbe effects indirect on B sperm Late
105	210	Microbe effects indirect on B sperm	Early	B	24h	Indirect	live.bact A	16.75	16.75	Microbe effects indirect on B sperm Early
106	210	Microbe effects indirect on B sperm	Late	B	24h	Indirect	live.bact A	7.33333333333333	12.3333333333333	Microbe effects indirect on B sperm Late
107	211	Microbe effects indirect on B sperm	Early	B	24h	Indirect	live.bact A	23	23	Microbe effects indirect on B sperm Early
108	211	Microbe effects indirect on B sperm	Late	B	24h	Indirect	live.bact A	13.8	17.1666666666667	Microbe effects indirect on B sperm Late
109	212	Microbe effects indirect on B sperm	Early	B	24h	Indirect	live.bact A	22	22	Microbe effects indirect on B sperm Early
110	212	Microbe effects indirect on B sperm	Late	B	24h	Indirect	live.bact A	15.4	15.4	Microbe effects indirect on B sperm Late
111	217	Microbe effects direct on B sperm	Early	B	6h	Direct	live.bact A	18.5	20	Microbe effects direct on B sperm Early
112	217	Microbe effects direct on B sperm	Late	B	6h	Direct	live.bact A	3	8	Microbe effects direct on B sperm Late
113	218	Microbe effects direct on B sperm	Early	B	6h	Direct	live.bact A	15	15	Microbe effects direct on B sperm Early
114	218	Microbe effects direct on B sperm	Late	B	6h	Direct	live.bact A	NA	NA	Microbe effects direct on B sperm Late
115	226	Microbe effects indirect on A sperm	Early	A	24h	Indirect	live.bact A	4	4	Microbe effects indirect on A sperm Early
116	226	Microbe effects indirect on A sperm	Late	A	24h	Indirect	live.bact A	NA	NA	Microbe effects indirect on A sperm Late
117	231	Microbe effects direct on A sperm	Early	A	6h	Direct	live.bact A	20	20.75	Microbe effects direct on A sperm Early
118	231	Microbe effects direct on A sperm	Late	A	6h	Direct	live.bact A	8.25	7.2	Microbe effects direct on A sperm Late
